# Supplementary material for: A targeted multi-proteomics approach generates a blueprint of the ciliary ubiquitinome
Source: Front Cell Dev Biol. 2023 Jan 26;11:1113656. doi: 10.3389/fcell.2023.1113656 (PMC9908615; doi:10.3389/fcell.2023.1113656)
Supplement: Supplementary file 1 [file Table2.XLSX]

## Sheet: module_go_1
index	Ontology	GO id	GO term	value	pval	qval
1	CC	GO:0000813	ESCRT I complex	9	2.24569e-12	4.2421e-09
2	CC	GO:0036452	ESCRT complex	24	1.89005e-10	1.78515e-07
3	BP	GO:0043162	ubiquitin-dependent protein catabolic process via the multivesicular body sorting pathway	17	4.2373e-11	5.09793e-07
4	BP	GO:0039702	viral budding via host ESCRT complex	19	6.89889e-11	5.09793e-07
5	BP	GO:0046755	viral budding	24	1.89005e-10	9.31101e-07
6	BP	GO:0036258	multivesicular body assembly	29	4.22176e-10	1.43965e-06
7	BP	GO:0036257	multivesicular body organization	30	4.8706e-10	1.43965e-06
8	BP	GO:0007032	endosome organization	62	9.87178e-09	2.43158e-05
9	BP	GO:2000397	positive regulation of ubiquitin-dependent endocytosis	2	2.11121e-07	0.00039002
10	BP	GO:2000395	regulation of ubiquitin-dependent endocytosis	2	2.11121e-07	0.00039002
11	BP	GO:0016032	viral process	142	2.84202e-07	0.000466691
12	BP	GO:0051603	proteolysis involved in cellular protein catabolic process	482	6.14348e-07	0.000907945
13	BP	GO:0016050	vesicle organization	217	1.55711e-06	0.00209205
14	BP	GO:1903551	regulation of extracellular exosome assembly	6	3.16399e-06	0.00389672
15	CC	GO:0031902	late endosome membrane	92	8.74898e-06	0.00550894
16	CC	GO:0010008	endosome membrane	378	1.41918e-05	0.00670206
17	BP	GO:0016236	macroautophagy	81	5.95654e-06	0.00677167
18	BP	GO:0006508	proteolysis	860	1.09046e-05	0.0115113
19	BP	GO:0015031	protein transport	913	1.46571e-05	0.0144412
20	BP	GO:0006511	ubiquitin-dependent protein catabolic process	412	1.99617e-05	0.0158815
21	BP	GO:0070925	organelle assembly	419	2.13379e-05	0.0158815
22	BP	GO:0045184	establishment of protein localization	987	2.15393e-05	0.0158815
23	BP	GO:0019941	modification-dependent protein catabolic process	420	2.15401e-05	0.0158815
24	BP	GO:1903543	positive regulation of exosomal secretion	15	2.21033e-05	0.0158815
25	BP	GO:0007034	vacuolar transport	128	2.36211e-05	0.0158815
26	BP	GO:0043632	modification-dependent macromolecule catabolic process	430	2.36412e-05	0.0158815
27	BP	GO:1903541	regulation of exosomal secretion	16	2.52553e-05	0.0162282
28	MF	GO:0043130	ubiquitin binding	75	4.71956e-06	0.0187132
29	MF	GO:0032182	ubiquitin-like protein binding	90	8.18777e-06	0.0187132
30	BP	GO:0071705	nitrogen compound transport	1136	4.30755e-05	0.0265255
31	CC	GO:0090543	Flemming body	30	9.1264e-05	0.0344795
32	BP	GO:0061919	process utilizing autophagic mechanism	184	6.99241e-05	0.0397464
33	BP	GO:0006914	autophagy	184	6.99241e-05	0.0397464
34	BP	GO:0044265	cellular macromolecule catabolic process	594	8.44767e-05	0.04624
35	BP	GO:0071702	organic substance transport	1314	8.80895e-05	0.0464955
36	BP	GO:0008104	protein localization	1418	0.000127962	0.065212
37	BP	GO:0033036	macromolecule localization	1439	0.000137512	0.0677429
38	BP	GO:0009057	macromolecule catabolic process	694	0.000155447	0.0741081
39	BP	GO:0072666	establishment of protein localization to vacuole	41	0.000171614	0.079259
40	CC	GO:0030659	cytoplasmic vesicle membrane	857	0.000353821	0.102594
41	CC	GO:0012506	vesicle membrane	873	0.000380177	0.102594
42	BP	GO:0072665	protein localization to vacuole	52	0.00027683	0.123978
43	CC	GO:0098796	membrane protein complex	1013	0.000676229	0.159674
44	BP	GO:0045921	positive regulation of exocytosis	78	0.000623293	0.270931
45	CC	GO:0005815	microtubule organizing center	522	0.00151198	0.317348
46	BP	GO:0045807	positive regulation of endocytosis	93	0.000884945	0.373674
47	BP	GO:0060627	regulation of vesicle-mediated transport	445	0.000949868	0.389947
48	BP	GO:0044248	cellular catabolic process	1204	0.00131397	0.524841
49	BP	GO:1901575	organic substance catabolic process	1220	0.00138209	0.537522
50	BP	GO:1903774	positive regulation of viral budding via host ESCRT complex	3	0.00150931	0.57195
51	MF	GO:0048306	calcium-dependent protein binding	62	0.000393901	0.600174
52	CC	GO:0098588	bounding membrane of organelle	1524	0.00322131	0.608506
53	BP	GO:0006810	transport	2454	0.00183218	0.646417
54	BP	GO:0044837	actomyosin contractile ring organization	4	0.00201199	0.646417
55	BP	GO:1903553	positive regulation of extracellular exosome assembly	4	0.00201199	0.646417
56	BP	GO:1990182	exosomal secretion	4	0.00201199	0.646417
57	BP	GO:0000915	actomyosin contractile ring assembly	4	0.00201199	0.646417
58	BP	GO:1903772	regulation of viral budding via host ESCRT complex	4	0.00201199	0.646417
59	BP	GO:0000912	assembly of actomyosin apparatus involved in cytokinesis	4	0.00201199	0.646417
60	BP	GO:1902115	regulation of organelle assembly	148	0.00222258	0.698884
61	BP	GO:0051234	establishment of localization	2573	0.00229876	0.707777
62	BP	GO:0043328	protein transport to vacuole involved in ubiquitin-dependent protein catabolic process via the multivesicular body sorting pathway	5	0.00251446	0.737486
63	BP	GO:0090611	ubiquitin-independent protein catabolic process via the multivesicular body sorting pathway	5	0.00251446	0.737486
64	BP	GO:0009056	catabolic process	1432	0.00254495	0.737486
65	CC	GO:0005769	early endosome	214	0.00458795	0.787876
66	BP	GO:0019538	protein metabolic process	2714	0.00296606	0.83335
67	BP	GO:0017157	regulation of exocytosis	172	0.00298853	0.83335
68	BP	GO:0030100	regulation of endocytosis	182	0.00333969	0.914023
69	MF	GO:0031871	proteinase activated receptor binding	2	0.00100642	1
70	BP	GO:1902188	positive regulation of viral release from host cell	9	0.00452223	1
71	BP	GO:0051050	positive regulation of transport	766	0.00456343	1
72	BP	GO:0051179	localization	2978	0.004612	1
73	BP	GO:0007175	negative regulation of epidermal growth factor-activated receptor activity	10	0.00502364	1
74	MF	GO:0046790	virion binding	10	0.00502364	1
75	BP	GO:0022607	cellular component assembly	1737	0.00526792	1
76	BP	GO:1903829	positive regulation of cellular protein localization	234	0.00546309	1
77	BP	GO:0035090	maintenance of apical/basal cell polarity	11	0.00552485	1
78	BP	GO:0045199	maintenance of epithelial cell apical/basal polarity	11	0.00552485	1
79	BP	GO:0006996	organelle organization	1769	0.00563998	1
80	BP	GO:0072594	establishment of protein localization to organelle	244	0.00592766	1
81	BP	GO:1903532	positive regulation of secretion by cell	247	0.00607051	1
82	BP	GO:0051222	positive regulation of protein transport	257	0.00655822	1
83	BP	GO:0032511	late endosome to vacuole transport via multivesicular body sorting pathway	14	0.0070272	1
84	BP	GO:0051047	positive regulation of secretion	270	0.00721862	1
85	BP	GO:1904951	positive regulation of establishment of protein localization	272	0.00732285	1
86	BP	GO:0061952	midbody abscission	15	0.00752757	1
87	BP	GO:0051130	positive regulation of cellular component organization	924	0.00776856	1
88	BP	GO:0097352	autophagosome maturation	16	0.00802772	1
89	BP	GO:1902410	mitotic cytokinetic process	17	0.00852766	1
90	BP	GO:0030011	maintenance of cell polarity	17	0.00852766	1
91	BP	GO:0046907	intracellular transport	968	0.00885552	1
92	BP	GO:0045324	late endosome to vacuole transport	20	0.0100262	1
93	BP	GO:1901564	organonitrogen compound metabolic process	3518	0.01011	1
94	BP	GO:1902186	regulation of viral release from host cell	22	0.0110242	1
95	BP	GO:0061099	negative regulation of protein tyrosine kinase activity	23	0.0115229	1
96	BP	GO:0042059	negative regulation of epidermal growth factor receptor signaling pathway	23	0.0115229	1
97	BP	GO:0032509	endosome transport via multivesicular body sorting pathway	25	0.0125197	1
98	BP	GO:0006858	extracellular transport	25	0.0125197	1
99	CC	GO:0070971	endoplasmic reticulum exit site	25	0.0125197	1
100	BP	GO:1903902	positive regulation of viral life cycle	26	0.0130177	1
101	BP	GO:1901185	negative regulation of ERBB signaling pathway	26	0.0130177	1
102	BP	GO:0007176	regulation of epidermal growth factor-activated receptor activity	26	0.0130177	1
103	CC	GO:0031410	cytoplasmic vesicle	1121	0.0133444	1
104	CC	GO:0097708	intracellular vesicle	1125	0.013477	1
105	BP	GO:0032506	cytokinetic process	28	0.0140132	1
106	BP	GO:0006623	protein targeting to vacuole	29	0.0145106	1
107	BP	GO:0030866	cortical actin cytoskeleton organization	31	0.0155049	1
108	BP	GO:0071985	multivesicular body sorting pathway	31	0.0155049	1
109	BP	GO:0031400	negative regulation of protein modification process	410	0.0161466	1
110	BP	GO:0044089	positive regulation of cellular component biogenesis	413	0.0163729	1
111	BP	GO:0051649	establishment of localization in cell	1224	0.0170182	1
112	BP	GO:0051223	regulation of protein transport	423	0.0171374	1
113	BP	GO:1903827	regulation of cellular protein localization	436	0.0181546	1
114	BP	GO:0045197	establishment or maintenance of epithelial cell apical/basal polarity	37	0.0184825	1
115	CC	GO:0001772	immunological synapse	37	0.0184825	1
116	BP	GO:0070201	regulation of establishment of protein localization	446	0.0189548	1
117	BP	GO:0010824	regulation of centrosome duplication	38	0.0189781	1
118	CC	GO:0005771	multivesicular body	39	0.0194734	1
119	BP	GO:0050732	negative regulation of peptidyl-tyrosine phosphorylation	41	0.0204635	1
120	BP	GO:0033365	protein localization to organelle	469	0.0208532	1
121	BP	GO:0061245	establishment or maintenance of bipolar cell polarity	42	0.0209582	1
122	BP	GO:0035088	establishment or maintenance of apical/basal cell polarity	42	0.0209582	1
123	BP	GO:2000272	negative regulation of signaling receptor activity	42	0.0209582	1
124	BP	GO:0046605	regulation of centrosome cycle	42	0.0209582	1
125	BP	GO:0070830	bicellular tight junction assembly	42	0.0209582	1
126	BP	GO:0008333	endosome to lysosome transport	42	0.0209582	1
127	BP	GO:0000281	mitotic cytokinesis	43	0.0214527	1
128	BP	GO:1903530	regulation of secretion by cell	477	0.0215322	1
129	CC	GO:0031090	organelle membrane	2556	0.0217683	1
130	BP	GO:0043170	macromolecule metabolic process	4173	0.0223101	1
131	BP	GO:0120192	tight junction assembly	46	0.022935	1
132	BP	GO:0051049	regulation of transport	1384	0.023823	1
133	BP	GO:0120193	tight junction organization	48	0.0239221	1
134	BP	GO:0030216	keratinocyte differentiation	49	0.0244154	1
135	BP	GO:0051046	regulation of secretion	521	0.0254364	1
136	CC	GO:0005768	endosome	523	0.0256206	1
137	BP	GO:0030865	cortical cytoskeleton organization	52	0.0258939	1
138	MF	GO:0030374	nuclear receptor coactivator activity	52	0.0258939	1
139	CC	GO:0005829	cytosol	4325	0.0262822	1
140	BP	GO:0006886	intracellular protein transport	533	0.0265501	1
141	BP	GO:0006612	protein targeting to membrane	54	0.0268786	1
142	BP	GO:0048524	positive regulation of viral process	55	0.0273706	1
143	MF	GO:0042803	protein homodimerization activity	547	0.0278754	1
144	BP	GO:0006513	protein monoubiquitination	57	0.028354	1
145	BP	GO:0090559	regulation of membrane permeability	57	0.028354	1
146	BP	GO:1902117	positive regulation of organelle assembly	58	0.0288454	1
147	BP	GO:0042058	regulation of epidermal growth factor receptor signaling pathway	60	0.0298275	1
148	CC	GO:0042641	actomyosin	60	0.0298275	1
149	BP	GO:0009913	epidermal cell differentiation	62	0.0308089	1
150	BP	GO:0043903	regulation of biological process involved in symbiotic interaction	63	0.0312992	1
151	BP	GO:1901184	regulation of ERBB signaling pathway	64	0.0317894	1
152	BP	GO:0000910	cytokinesis	64	0.0317894	1
153	BP	GO:0061640	cytoskeleton-dependent cytokinesis	64	0.0317894	1
154	MF	GO:0042802	identical protein binding	1542	0.031907	1
155	BP	GO:0051641	cellular localization	1552	0.0324654	1
156	BP	GO:0031397	negative regulation of protein ubiquitination	68	0.0337479	1
157	CC	GO:0043231	intracellular membrane-bounded organelle	6423	0.0340488	1
158	BP	GO:0061097	regulation of protein tyrosine kinase activity	76	0.0376551	1
159	BP	GO:1903321	negative regulation of protein modification by small protein conjugation or removal	78	0.0386298	1
160	BP	GO:0031032	actomyosin structure organization	78	0.0386298	1
161	BP	GO:0006807	nitrogen compound metabolic process	4727	0.0393449	1
162	BP	GO:0060341	regulation of cellular localization	660	0.0395605	1
163	CC	GO:0070062	extracellular exosome	1711	0.0421013	1
164	BP	GO:0051172	negative regulation of nitrogen compound metabolic process	1712	0.0421665	1
165	BP	GO:0032880	regulation of protein localization	685	0.0423735	1
166	CC	GO:1903561	extracellular vesicle	1726	0.0430845	1
167	CC	GO:0065010	extracellular membrane-bounded organelle	1727	0.0431505	1
168	CC	GO:0043230	extracellular organelle	1727	0.0431505	1
169	BP	GO:0032984	protein-containing complex disassembly	89	0.0439762	1
170	CC	GO:0048770	pigment granule	90	0.044461	1
171	CC	GO:0042470	melanosome	90	0.044461	1
172	BP	GO:0007041	lysosomal transport	94	0.0463981	1
173	BP	GO:0032269	negative regulation of cellular protein metabolic process	722	0.0466807	1
174	BP	GO:0007043	cell-cell junction assembly	95	0.0468819	1
175	CC	GO:0005923	bicellular tight junction	99	0.0488149	1
176	BP	GO:0031324	negative regulation of cellular metabolic process	1825	0.049896	1
177	BP	GO:0044087	regulation of cellular component biogenesis	750	0.0500517	1
178	BP	GO:0044260	cellular macromolecule metabolic process	3245	0.0505118	1
179	CC	GO:0070160	tight junction	103	0.0507447	1
180	BP	GO:0051128	regulation of cellular component organization	1861	0.052512	1
181	BP	GO:0051248	negative regulation of protein metabolic process	776	0.0532655	1
182	BP	GO:0034613	cellular protein localization	802	0.0565581	1
183	BP	GO:0051726	regulation of cell cycle	805	0.056943	1
184	BP	GO:0070727	cellular macromolecule localization	810	0.0575868	1
185	BP	GO:1903900	regulation of viral life cycle	118	0.0579524	1
186	CC	GO:0005737	cytoplasm	3412	0.0600159	1
187	MF	GO:0046983	protein dimerization activity	835	0.0608477	1
188	CC	GO:0031901	early endosome membrane	125	0.0613003	1
189	BP	GO:0010469	regulation of signaling receptor activity	127	0.0622551	1
190	BP	GO:0010605	negative regulation of macromolecule metabolic process	1993	0.0627384	1
191	BP	GO:0051260	protein homooligomerization	129	0.063209	1
192	BP	GO:0050792	regulation of viral process	130	0.0636856	1
193	BP	GO:0016192	vesicle-mediated transport	869	0.065393	1
194	BP	GO:0007163	establishment or maintenance of cell polarity	134	0.0655903	1
195	BP	GO:0006887	exocytosis	136	0.0665413	1
196	CC	GO:0005770	late endosome	136	0.0665413	1
197	BP	GO:0045216	cell-cell junction organization	137	0.0670166	1
198	BP	GO:0090150	establishment of protein localization to membrane	148	0.072231	1
199	MF	GO:0003714	transcription corepressor activity	149	0.0727038	1
200	BP	GO:1903507	negative regulation of nucleic acid-templated transcription	923	0.0728646	1
201	BP	GO:1902679	negative regulation of RNA biosynthetic process	925	0.0731471	1
202	BP	GO:0006605	protein targeting	151	0.0736489	1
203	BP	GO:0032879	regulation of localization	2146	0.0758334	1
204	BP	GO:0009892	negative regulation of metabolic process	2147	0.0759234	1
205	BP	GO:0033043	regulation of organelle organization	961	0.078301	1
206	BP	GO:0043405	regulation of MAP kinase activity	162	0.0788323	1
207	BP	GO:0016043	cellular component organization	3719	0.0803292	1
208	BP	GO:0031396	regulation of protein ubiquitination	169	0.0821183	1
209	BP	GO:0006469	negative regulation of protein kinase activity	169	0.0821183	1
210	BP	GO:0016197	endosomal transport	170	0.0825869	1
211	BP	GO:0071840	cellular component organization or biogenesis	3759	0.083255	1
212	BP	GO:0051259	protein complex oligomerization	174	0.0844594	1
213	BP	GO:0051253	negative regulation of RNA metabolic process	1007	0.0850707	1
214	CC	GO:0043229	intracellular organelle	7147	0.0875364	1
215	CC	GO:0043227	membrane-bounded organelle	7300	0.0882024	1
216	BP	GO:0034329	cell junction assembly	184	0.0891268	1
217	BP	GO:0030182	neuron differentiation	185	0.0895924	1
218	BP	GO:0032886	regulation of microtubule-based process	186	0.0900579	1
219	BP	GO:0044238	primary metabolic process	5103	0.090399	1
220	BP	GO:0051173	positive regulation of nitrogen compound metabolic process	2304	0.0907368	1
221	BP	GO:0033673	negative regulation of kinase activity	189	0.091453	1
222	BP	GO:0045732	positive regulation of protein catabolic process	195	0.0942379	1
223	MF	GO:0044877	protein-containing complex binding	1069	0.0945071	1
224	BP	GO:1903320	regulation of protein modification by small protein conjugation or removal	198	0.0956277	1
225	BP	GO:0050896	response to stimulus	4212	0.0963654	1
226	MF	GO:0043167	ion binding	4175	0.0975725	1
227	BP	GO:0045934	negative regulation of nucleobase-containing compound metabolic process	1091	0.0979379	1
228	BP	GO:0043933	protein-containing complex subunit organization	1094	0.0984089	1
229	BP	GO:0010558	negative regulation of macromolecule biosynthetic process	1095	0.0985661	1
230	BP	GO:0071704	organic substance metabolic process	5436	0.0991845	1
231	MF	GO:0003824	catalytic activity	4089	0.100686	1
232	BP	GO:0022411	cellular component disassembly	214	0.10301	1
233	BP	GO:0051348	negative regulation of transferase activity	217	0.104389	1
234	BP	GO:0031327	negative regulation of cellular biosynthetic process	1137	0.105244	1
235	BP	GO:0009890	negative regulation of biosynthetic process	1161	0.109126	1
236	BP	GO:0050730	regulation of peptidyl-tyrosine phosphorylation	229	0.109885	1
237	MF	GO:0003713	transcription coactivator activity	229	0.109885	1
238	BP	GO:0030855	epithelial cell differentiation	235	0.112623	1
239	BP	GO:0008152	metabolic process	5782	0.114532	1
240	CC	GO:0016020	membrane	5785	0.114693	1
241	BP	GO:1903508	positive regulation of nucleic acid-templated transcription	1198	0.115199	1
242	BP	GO:0045893	positive regulation of transcription, DNA-templated	1198	0.115199	1
243	BP	GO:1902680	positive regulation of RNA biosynthetic process	1200	0.115531	1
244	CC	GO:0031982	vesicle	2556	0.117324	1
245	BP	GO:0031399	regulation of protein modification process	1225	0.119698	1
246	BP	GO:0010604	positive regulation of macromolecule metabolic process	2591	0.121282	1
247	BP	GO:0032940	secretion by cell	261	0.124406	1
248	MF	GO:0031625	ubiquitin protein ligase binding	262	0.124856	1
249	MF	GO:0001664	G protein-coupled receptor binding	262	0.124856	1
250	BP	GO:0030036	actin cytoskeleton organization	263	0.125307	1
251	BP	GO:0001933	negative regulation of protein phosphorylation	269	0.128005	1
252	BP	GO:0051254	positive regulation of RNA metabolic process	1281	0.129198	1
253	MF	GO:0044389	ubiquitin-like protein ligase binding	278	0.132039	1
254	BP	GO:0140352	export from cell	295	0.139617	1
255	BP	GO:0030029	actin filament-based process	297	0.140505	1
256	BP	GO:0042326	negative regulation of phosphorylation	305	0.144049	1
257	BP	GO:0010557	positive regulation of macromolecule biosynthetic process	1379	0.146339	1
258	BP	GO:0034330	cell junction organization	311	0.146698	1
259	BP	GO:0071900	regulation of protein serine/threonine kinase activity	312	0.147139	1
260	BP	GO:0009893	positive regulation of metabolic process	2834	0.15046	1
261	BP	GO:0030154	cell differentiation	1403	0.15063	1
262	BP	GO:0042176	regulation of protein catabolic process	326	0.153293	1
263	BP	GO:0072657	protein localization to membrane	327	0.153731	1
264	BP	GO:0045935	positive regulation of nucleobase-containing compound metabolic process	1423	0.154232	1
265	BP	GO:0001558	regulation of cell growth	335	0.15723	1
266	BP	GO:0051301	cell division	342	0.160281	1
267	BP	GO:0045936	negative regulation of phosphate metabolic process	345	0.161586	1
268	BP	GO:0010563	negative regulation of phosphorus metabolic process	346	0.16202	1
269	BP	GO:0046903	secretion	351	0.16419	1
270	BP	GO:0031328	positive regulation of cellular biosynthetic process	1478	0.164256	1
271	BP	GO:0009891	positive regulation of biosynthetic process	1501	0.168497	1
272	CC	GO:0005925	focal adhesion	362	0.168948	1
273	CC	GO:0030055	cell-substrate junction	366	0.170672	1
274	CC	GO:0005911	cell-cell junction	381	0.177112	1
275	BP	GO:0007049	cell cycle	383	0.177968	1
276	BP	GO:0051668	localization within membrane	387	0.179676	1
277	BP	GO:0009896	positive regulation of catabolic process	395	0.183085	1
278	MF	GO:0003712	transcription coregulator activity	401	0.185634	1
279	CC	GO:0043226	organelle	7935	0.188029	1
280	BP	GO:0007165	signal transduction	3509	0.189423	1
281	BP	GO:0048522	positive regulation of cellular process	4153	0.192115	1
282	CC	GO:0005813	centrosome	419	0.19324	1
283	BP	GO:1903047	mitotic cell cycle process	436	0.20037	1
284	CC	GO:0032991	protein-containing complex	4405	0.202481	1
285	BP	GO:0048518	positive regulation of biological process	4500	0.207645	1
286	BP	GO:0061024	membrane organization	461	0.210759	1
287	BP	GO:0016567	protein ubiquitination	493	0.223893	1
288	BP	GO:0010638	positive regulation of organelle organization	494	0.2243	1
289	MF	GO:0008134	transcription factor binding	500	0.226741	1
290	BP	GO:0032268	regulation of cellular protein metabolic process	1823	0.230379	1
291	BP	GO:0010564	regulation of cell cycle process	517	0.233623	1
292	BP	GO:0006915	apoptotic process	519	0.234429	1
293	BP	GO:0040008	regulation of growth	524	0.236442	1
294	BP	GO:0045859	regulation of protein kinase activity	528	0.238049	1
295	BP	GO:0032446	protein modification by small protein conjugation	535	0.240854	1
296	BP	GO:0012501	programmed cell death	556	0.249218	1
297	BP	GO:0043086	negative regulation of catalytic activity	564	0.252384	1
298	BP	GO:0008285	negative regulation of cell population proliferation	567	0.253569	1
299	BP	GO:0051246	regulation of protein metabolic process	1955	0.256778	1
300	BP	GO:0048869	cellular developmental process	1960	0.257786	1
301	BP	GO:0008219	cell death	587	0.261425	1
302	BP	GO:0043549	regulation of kinase activity	631	0.278466	1
303	BP	GO:0070647	protein modification by small protein conjugation or removal	640	0.281911	1
304	BP	GO:0022402	cell cycle process	643	0.283056	1
305	CC	GO:0005730	nucleolus	646	0.2842	1
306	BP	GO:0000122	negative regulation of transcription by RNA polymerase II	658	0.28876	1
307	CC	GO:0070161	anchoring junction	672	0.294049	1
308	BP	GO:0007010	cytoskeleton organization	673	0.294425	1
309	BP	GO:0051338	regulation of transferase activity	723	0.31304	1
310	BP	GO:0009894	regulation of catabolic process	765	0.328359	1
311	BP	GO:0006355	regulation of transcription, DNA-templated	2307	0.328725	1
312	BP	GO:1903506	regulation of nucleic acid-templated transcription	2308	0.328931	1
313	BP	GO:2001141	regulation of RNA biosynthetic process	2313	0.329961	1
314	MF	GO:0043169	cation binding	2858	0.346509	1
315	CC	GO:0016021	integral component of membrane	2806	0.346705	1
316	MF	GO:0046872	metal ion binding	2786	0.346866	1
317	CC	GO:0031224	intrinsic component of membrane	2950	0.346937	1
318	BP	GO:0044092	negative regulation of molecular function	836	0.353607	1
319	CC	GO:0005886	plasma membrane	3303	0.3571	1
320	BP	GO:0048523	negative regulation of cellular process	3485	0.367117	1
321	BP	GO:0001932	regulation of protein phosphorylation	911	0.379413	1
322	BP	GO:0045892	negative regulation of transcription, DNA-templated	921	0.382788	1
323	BP	GO:0009968	negative regulation of signal transduction	922	0.383125	1
324	BP	GO:0048519	negative regulation of biological process	3786	0.389811	1
325	BP	GO:0051171	regulation of nitrogen compound metabolic process	3905	0.400644	1
326	BP	GO:0065003	protein-containing complex assembly	975	0.40075	1
327	BP	GO:0010648	negative regulation of cell communication	999	0.408592	1
328	BP	GO:0023057	negative regulation of signaling	1001	0.409242	1
329	BP	GO:0080090	regulation of primary metabolic process	4035	0.413541	1
330	CC	GO:0005739	mitochondrion	1020	0.415384	1
331	BP	GO:0044237	cellular metabolic process	5291	0.416349	1
332	BP	GO:0042325	regulation of phosphorylation	1032	0.419236	1
333	MF	GO:0097159	organic cyclic compound binding	4288	0.42932	1
334	BP	GO:0031323	regulation of cellular metabolic process	4191	0.43034	1
335	MF	GO:1901363	heterocyclic compound binding	4230	0.432721	1
336	BP	GO:2000113	negative regulation of cellular macromolecule biosynthetic process	1085	0.435995	1
337	BP	GO:0019220	regulation of phosphate metabolic process	1144	0.454175	1
338	BP	GO:0051174	regulation of phosphorus metabolic process	1144	0.454175	1
339	MF	GO:0005102	signaling receptor binding	1193	0.468901	1
340	MF	GO:0140110	transcription regulator activity	1199	0.470681	1
341	BP	GO:0048585	negative regulation of response to stimulus	1204	0.472161	1
342	BP	GO:0051247	positive regulation of protein metabolic process	1206	0.472751	1
343	BP	GO:0042127	regulation of cell population proliferation	1302	0.500473	1
344	CC	GO:0030054	cell junction	1322	0.506093	1
345	MF	GO:0003677	DNA binding	1630	0.586207	1
346	BP	GO:0006357	regulation of transcription by RNA polymerase II	1676	0.597184	1
347	MF	GO:0036094	small molecule binding	1949	0.598108	1
348	BP	GO:0006139	nucleobase-containing compound metabolic process	1936	0.598179	1
349	BP	GO:0046483	heterocycle metabolic process	2048	0.598249	1
350	BP	GO:0051239	regulation of multicellular organismal process	2053	0.598287	1
351	BP	GO:0006725	cellular aromatic compound metabolic process	2099	0.598772	1
352	BP	GO:0010033	response to organic substance	1869	0.598892	1
353	MF	GO:0043168	anion binding	1865	0.598953	1
354	BP	GO:0050793	regulation of developmental process	1813	0.599948	1
355	MF	GO:0097367	carbohydrate derivative binding	1765	0.601203	1
356	BP	GO:0032501	multicellular organismal process	2240	0.601689	1
357	BP	GO:0042221	response to chemical	2249	0.601945	1
358	BP	GO:0051716	cellular response to stimulus	2267	0.602479	1
359	BP	GO:0009058	biosynthetic process	1718	0.602755	1
360	BP	GO:1901360	organic cyclic compound metabolic process	2280	0.602885	1
361	MF	GO:0016740	transferase activity	1706	0.603204	1
362	BP	GO:0048856	anatomical structure development	2362	0.605806	1
363	MF	GO:0005515	protein binding	9532	0.606901	1
364	BP	GO:0006950	response to stress	2424	0.608412	1
365	BP	GO:0034641	cellular nitrogen compound metabolic process	2428	0.608592	1
366	BP	GO:0031325	positive regulation of cellular metabolic process	2459	0.610026	1
367	BP	GO:0051252	regulation of RNA metabolic process	2499	0.61199	1
368	BP	GO:2000112	regulation of cellular macromolecule biosynthetic process	2688	0.622867	1
369	BP	GO:0019219	regulation of nucleobase-containing compound metabolic process	2689	0.622931	1
370	BP	GO:0010556	regulation of macromolecule biosynthetic process	2713	0.624486	1
371	BP	GO:0031326	regulation of cellular biosynthetic process	2837	0.633066	1
372	BP	GO:0009889	regulation of biosynthetic process	2881	0.636314	1
373	BP	GO:0010468	regulation of gene expression	3309	0.672256	1
374	CC	GO:0005634	nucleus	3736	0.672497	1
375	BP	GO:0060255	regulation of macromolecule metabolic process	4311	0.674153	1
376	BP	GO:0019222	regulation of metabolic process	4682	0.685308	1
377	BP	GO:0050794	regulation of cellular process	7643	1	1
378	BP	GO:0036211	protein modification process	1961	1	1
379	BP	GO:0009987	cellular process	10449	1	1
380	BP	GO:0008150	biological_process	11478	1	1
381	BP	GO:0032502	developmental process	3635	1	1
382	BP	GO:0006464	cellular protein modification process	1961	1	1
383	BP	GO:0050789	regulation of biological process	7923	1	1
384	BP	GO:0050790	regulation of catalytic activity	1897	1	1
385	BP	GO:0072538	T-helper 17 type immune response	2	1	1
386	BP	GO:0099557	trans-synaptic signaling by trans-synaptic complex, modulating synaptic transmission	3	1	1
387	BP	GO:0060017	parathyroid gland development	4	1	1
388	BP	GO:0060767	epithelial cell proliferation involved in prostate gland development	1	1	1
389	BP	GO:0001667	ameboidal-type cell migration	136	1	1
390	BP	GO:0106015	negative regulation of inflammatory response to wounding	2	1	1
391	BP	GO:0034346	positive regulation of type III interferon production	1	1	1
392	BP	GO:2000111	positive regulation of macrophage apoptotic process	3	1	1
393	BP	GO:0050900	leukocyte migration	192	1	1
394	BP	GO:2000588	positive regulation of platelet-derived growth factor receptor-beta signaling pathway	3	1	1
395	BP	GO:0071170	site-specific DNA replication termination	1	1	1
396	BP	GO:2001193	positive regulation of gamma-delta T cell activation involved in immune response	1	1	1
397	BP	GO:0045608	negative regulation of inner ear auditory receptor cell differentiation	3	1	1
398	BP	GO:0071040	nuclear polyadenylation-dependent antisense transcript catabolic process	1	1	1
399	BP	GO:1903925	response to bisphenol A	1	1	1
400	BP	GO:0070296	sarcoplasmic reticulum calcium ion transport	12	1	1
401	BP	GO:0010626	negative regulation of Schwann cell proliferation	4	1	1
402	BP	GO:0090367	negative regulation of mRNA modification	1	1	1
403	BP	GO:0022406	membrane docking	77	1	1
404	BP	GO:0009441	glycolate metabolic process	3	1	1
405	BP	GO:0033869	nucleoside bisphosphate catabolic process	7	1	1
406	BP	GO:0036089	cleavage furrow formation	6	1	1
407	BP	GO:0048318	axial mesoderm development	4	1	1
408	BP	GO:0100002	negative regulation of protein kinase activity by protein phosphorylation	1	1	1
409	BP	GO:2000572	positive regulation of interleukin-4-dependent isotype switching to IgE isotypes	1	1	1
410	BP	GO:1905039	carboxylic acid transmembrane transport	64	1	1
411	BP	GO:0060710	chorio-allantoic fusion	7	1	1
412	BP	GO:0048611	embryonic ectodermal digestive tract development	1	1	1
413	BP	GO:0046690	response to tellurium ion	1	1	1
414	BP	GO:0019477	L-lysine catabolic process	4	1	1
415	BP	GO:0032228	regulation of synaptic transmission, GABAergic	22	1	1
416	BP	GO:0051946	regulation of glutamate uptake involved in transmission of nerve impulse	3	1	1
417	BP	GO:1904889	regulation of excitatory synapse assembly	12	1	1
418	BP	GO:0042104	positive regulation of activated T cell proliferation	23	1	1
419	BP	GO:0072016	glomerular parietal epithelial cell development	1	1	1
420	BP	GO:0043545	molybdopterin cofactor metabolic process	5	1	1
421	BP	GO:2000850	negative regulation of glucocorticoid secretion	3	1	1
422	BP	GO:0140289	protein mono-ADP-ribosylation	4	1	1
423	BP	GO:0039535	regulation of RIG-I signaling pathway	15	1	1
424	BP	GO:1905523	positive regulation of macrophage migration	24	1	1
425	BP	GO:0043465	regulation of fermentation	4	1	1
426	BP	GO:0070845	polyubiquitinated misfolded protein transport	1	1	1
427	BP	GO:1900054	positive regulation of retinoic acid biosynthetic process	1	1	1
428	BP	GO:1904395	positive regulation of skeletal muscle acetylcholine-gated channel clustering	2	1	1
429	BP	GO:0003006	developmental process involved in reproduction	640	1	1
430	BP	GO:0003071	renal system process involved in regulation of systemic arterial blood pressure	16	1	1
431	BP	GO:0042737	drug catabolic process	20	1	1
432	BP	GO:2000872	positive regulation of progesterone secretion	1	1	1
433	BP	GO:0010629	negative regulation of gene expression	697	1	1
434	BP	GO:0002542	Factor XII activation	2	1	1
435	BP	GO:0072194	kidney smooth muscle tissue development	1	1	1
436	BP	GO:2000566	positive regulation of CD8-positive, alpha-beta T cell proliferation	4	1	1
437	BP	GO:0045292	mRNA cis splicing, via spliceosome	15	1	1
438	BP	GO:0007518	myoblast fate determination	1	1	1
439	BP	GO:0046777	protein autophosphorylation	164	1	1
440	BP	GO:0060443	mammary gland morphogenesis	2	1	1
441	BP	GO:1905450	negative regulation of Fc-gamma receptor signaling pathway involved in phagocytosis	2	1	1
442	BP	GO:0006857	oligopeptide transport	7	1	1
443	BP	GO:0046512	sphingosine biosynthetic process	12	1	1
444	BP	GO:0002437	inflammatory response to antigenic stimulus	31	1	1
445	BP	GO:0010814	substance P catabolic process	1	1	1
446	BP	GO:1905603	regulation of blood-brain barrier permeability	7	1	1
447	BP	GO:0019860	uracil metabolic process	3	1	1
448	BP	GO:0009262	deoxyribonucleotide metabolic process	40	1	1
449	BP	GO:1902595	regulation of DNA replication origin binding	2	1	1
450	BP	GO:2000683	regulation of cellular response to X-ray	2	1	1
451	BP	GO:1903413	cellular response to bile acid	5	1	1
452	BP	GO:0048241	epinephrine transport	3	1	1
453	BP	GO:2000794	regulation of epithelial cell proliferation involved in lung morphogenesis	7	1	1
454	BP	GO:0120071	regulation of pyloric antrum smooth muscle contraction	1	1	1
455	BP	GO:0060142	regulation of syncytium formation by plasma membrane fusion	22	1	1
456	BP	GO:0002320	lymphoid progenitor cell differentiation	11	1	1
457	BP	GO:0035360	positive regulation of peroxisome proliferator activated receptor signaling pathway	8	1	1
458	BP	GO:0015074	DNA integration	2	1	1
459	BP	GO:0007289	spermatid nucleus differentiation	7	1	1
460	BP	GO:0072202	cell differentiation involved in metanephros development	11	1	1
461	BP	GO:0033260	nuclear DNA replication	3	1	1
462	BP	GO:0071398	cellular response to fatty acid	31	1	1
463	BP	GO:0017186	peptidyl-pyroglutamic acid biosynthetic process, using glutaminyl-peptide cyclotransferase	1	1	1
464	BP	GO:0090399	replicative senescence	13	1	1
465	BP	GO:0008637	apoptotic mitochondrial changes	52	1	1
466	BP	GO:0035607	fibroblast growth factor receptor signaling pathway involved in orbitofrontal cortex development	1	1	1
467	BP	GO:0060398	regulation of growth hormone receptor signaling pathway	5	1	1
468	BP	GO:0006801	superoxide metabolic process	32	1	1
469	BP	GO:0032731	positive regulation of interleukin-1 beta production	50	1	1
470	BP	GO:1905917	positive regulation of cell differentiation involved in phenotypic switching	1	1	1
471	BP	GO:0044557	relaxation of smooth muscle	7	1	1
472	BP	GO:1902036	regulation of hematopoietic stem cell differentiation	10	1	1
473	BP	GO:0110089	regulation of hippocampal neuron apoptotic process	5	1	1
474	BP	GO:0010747	positive regulation of long-chain fatty acid import across plasma membrane	2	1	1
475	BP	GO:1904848	negative regulation of cell chemotaxis to fibroblast growth factor	1	1	1
476	BP	GO:1905075	positive regulation of tight junction disassembly	3	1	1
477	BP	GO:0060549	regulation of fructose 1,6-bisphosphate 1-phosphatase activity	1	1	1
478	BP	GO:0006376	mRNA splice site selection	24	1	1
479	BP	GO:0030183	B cell differentiation	93	1	1
480	BP	GO:0033032	regulation of myeloid cell apoptotic process	23	1	1
481	BP	GO:0033564	anterior/posterior axon guidance	7	1	1
482	BP	GO:0009234	menaquinone biosynthetic process	1	1	1
483	BP	GO:0031279	regulation of cyclase activity	43	1	1
484	BP	GO:1903392	negative regulation of adherens junction organization	1	1	1
485	BP	GO:0010955	negative regulation of protein processing	21	1	1
486	BP	GO:0031641	regulation of myelination	41	1	1
487	BP	GO:0060396	growth hormone receptor signaling pathway	17	1	1
488	BP	GO:0002280	monocyte activation involved in immune response	1	1	1
489	BP	GO:0051000	positive regulation of nitric-oxide synthase activity	23	1	1
490	BP	GO:0006450	regulation of translational fidelity	16	1	1
491	BP	GO:2000616	negative regulation of histone H3-K9 acetylation	1	1	1
492	BP	GO:0034143	regulation of toll-like receptor 4 signaling pathway	21	1	1
493	BP	GO:1903279	regulation of calcium:sodium antiporter activity	3	1	1
494	BP	GO:0042129	regulation of T cell proliferation	142	1	1
495	BP	GO:2001054	negative regulation of mesenchymal cell apoptotic process	7	1	1
496	BP	GO:0060079	excitatory postsynaptic potential	52	1	1
497	BP	GO:2000676	positive regulation of type B pancreatic cell apoptotic process	4	1	1
498	BP	GO:0002864	regulation of acute inflammatory response to antigenic stimulus	13	1	1
499	BP	GO:0060977	coronary vasculature morphogenesis	7	1	1
500	BP	GO:0002017	regulation of blood volume by renal aldosterone	2	1	1
501	BP	GO:0071449	cellular response to lipid hydroperoxide	1	1	1
502	BP	GO:2000066	positive regulation of cortisol biosynthetic process	1	1	1
503	BP	GO:0009116	nucleoside metabolic process	48	1	1
504	BP	GO:0006637	acyl-CoA metabolic process	76	1	1
505	BP	GO:0045824	negative regulation of innate immune response	57	1	1
506	BP	GO:0017158	regulation of calcium ion-dependent exocytosis	29	1	1
507	BP	GO:0051132	NK T cell activation	1	1	1
508	BP	GO:0030887	positive regulation of myeloid dendritic cell activation	2	1	1
509	BP	GO:0048490	anterograde synaptic vesicle transport	15	1	1
510	BP	GO:0036123	histone H3-K9 dimethylation	1	1	1
511	BP	GO:0060492	lung induction	3	1	1
512	BP	GO:0003339	regulation of mesenchymal to epithelial transition involved in metanephros morphogenesis	8	1	1
513	BP	GO:0060670	branching involved in labyrinthine layer morphogenesis	9	1	1
514	BP	GO:0060523	prostate epithelial cord elongation	3	1	1
515	BP	GO:0060915	mesenchymal cell differentiation involved in lung development	2	1	1
516	BP	GO:0060927	cardiac pacemaker cell fate commitment	1	1	1
517	BP	GO:0052205	modulation of molecular function in other organism involved in symbiotic interaction	6	1	1
518	BP	GO:0046834	lipid phosphorylation	4	1	1
519	BP	GO:0002269	leukocyte activation involved in inflammatory response	2	1	1
520	BP	GO:1903891	regulation of ATF6-mediated unfolded protein response	4	1	1
521	BP	GO:1901906	diadenosine pentaphosphate metabolic process	1	1	1
522	BP	GO:0009308	amine metabolic process	82	1	1
523	BP	GO:0019676	ammonia assimilation cycle	1	1	1
524	BP	GO:0006585	dopamine biosynthetic process from tyrosine	1	1	1
525	BP	GO:0097647	amylin receptor signaling pathway	6	1	1
526	BP	GO:0009988	cell-cell recognition	41	1	1
527	BP	GO:0072329	monocarboxylic acid catabolic process	87	1	1
528	BP	GO:0003160	endocardium morphogenesis	1	1	1
529	BP	GO:0060352	cell adhesion molecule production	3	1	1
530	BP	GO:0060278	regulation of ovulation	2	1	1
531	BP	GO:0032092	positive regulation of protein binding	78	1	1
532	BP	GO:1904457	positive regulation of neuronal action potential	1	1	1
533	BP	GO:0007161	calcium-independent cell-matrix adhesion	3	1	1
534	BP	GO:0003311	pancreatic D cell differentiation	1	1	1
535	BP	GO:0035426	extracellular matrix-cell signaling	4	1	1
536	BP	GO:0042984	regulation of amyloid precursor protein biosynthetic process	8	1	1
537	BP	GO:1904404	response to formaldehyde	1	1	1
538	BP	GO:1904239	regulation of VCP-NPL4-UFD1 AAA ATPase complex assembly	1	1	1
539	BP	GO:0046587	positive regulation of calcium-dependent cell-cell adhesion	1	1	1
540	BP	GO:0010498	proteasomal protein catabolic process	277	1	1
541	BP	GO:0035336	long-chain fatty-acyl-CoA metabolic process	21	1	1
542	BP	GO:0046784	viral mRNA export from host cell nucleus	8	1	1
543	BP	GO:0060054	positive regulation of epithelial cell proliferation involved in wound healing	9	1	1
544	BP	GO:0072334	UDP-galactose transmembrane transport	4	1	1
545	BP	GO:0046900	tetrahydrofolylpolyglutamate metabolic process	2	1	1
546	BP	GO:0046222	aflatoxin metabolic process	6	1	1
547	BP	GO:0097094	craniofacial suture morphogenesis	14	1	1
548	BP	GO:0051573	negative regulation of histone H3-K9 methylation	9	1	1
549	BP	GO:0010829	negative regulation of glucose transmembrane transport	11	1	1
550	BP	GO:0042364	water-soluble vitamin biosynthetic process	5	1	1
551	BP	GO:0018424	peptidyl-glutamic acid poly-ADP-ribosylation	1	1	1
552	BP	GO:1904022	positive regulation of G protein-coupled receptor internalization	2	1	1
553	BP	GO:0006658	phosphatidylserine metabolic process	14	1	1
554	BP	GO:0070934	CRD-mediated mRNA stabilization	5	1	1
555	BP	GO:0033083	regulation of immature T cell proliferation	10	1	1
556	BP	GO:0072709	cellular response to sorbitol	3	1	1
557	BP	GO:0071586	CAAX-box protein processing	2	1	1
558	BP	GO:0010891	negative regulation of sequestering of triglyceride	5	1	1
559	BP	GO:0046474	glycerophospholipid biosynthetic process	159	1	1
560	BP	GO:0051321	meiotic cell cycle	49	1	1
561	BP	GO:0002084	protein depalmitoylation	4	1	1
562	BP	GO:0042762	regulation of sulfur metabolic process	10	1	1
563	BP	GO:2000651	positive regulation of sodium ion transmembrane transporter activity	15	1	1
564	BP	GO:0016332	establishment or maintenance of polarity of embryonic epithelium	1	1	1
565	BP	GO:0061184	positive regulation of dermatome development	3	1	1
566	BP	GO:0015696	ammonium transport	3	1	1
567	BP	GO:1900152	negative regulation of nuclear-transcribed mRNA catabolic process, deadenylation-dependent decay	3	1	1
568	BP	GO:0070070	proton-transporting V-type ATPase complex assembly	5	1	1
569	BP	GO:0036508	protein alpha-1,2-demannosylation	16	1	1
570	BP	GO:0032367	intracellular cholesterol transport	11	1	1
571	BP	GO:1903108	regulation of mitochondrial transcription	3	1	1
572	BP	GO:1905794	response to puromycin	1	1	1
573	BP	GO:0009106	lipoate metabolic process	2	1	1
574	BP	GO:0032972	regulation of muscle filament sliding speed	2	1	1
575	BP	GO:0048632	negative regulation of skeletal muscle tissue growth	2	1	1
576	BP	GO:0046596	regulation of viral entry into host cell	37	1	1
577	BP	GO:0016259	selenocysteine metabolic process	3	1	1
578	BP	GO:0014858	positive regulation of skeletal muscle cell proliferation	4	1	1
579	BP	GO:0043129	surfactant homeostasis	8	1	1
580	BP	GO:0006059	hexitol metabolic process	3	1	1
581	BP	GO:0034471	ncRNA 5'-end processing	19	1	1
582	BP	GO:0052805	imidazole-containing compound catabolic process	1	1	1
583	BP	GO:2000169	regulation of peptidyl-cysteine S-nitrosylation	7	1	1
584	BP	GO:0036003	positive regulation of transcription from RNA polymerase II promoter in response to stress	19	1	1
585	BP	GO:0048702	embryonic neurocranium morphogenesis	7	1	1
586	BP	GO:0021772	olfactory bulb development	12	1	1
587	BP	GO:0016199	axon midline choice point recognition	5	1	1
588	BP	GO:0072684	mitochondrial tRNA 3'-trailer cleavage, endonucleolytic	1	1	1
589	BP	GO:1905696	regulation of polysome binding	2	1	1
590	BP	GO:0061002	negative regulation of dendritic spine morphogenesis	5	1	1
591	BP	GO:1903555	regulation of tumor necrosis factor superfamily cytokine production	145	1	1
592	BP	GO:0031034	myosin filament assembly	4	1	1
593	BP	GO:0002181	cytoplasmic translation	80	1	1
594	BP	GO:0090031	positive regulation of steroid hormone biosynthetic process	3	1	1
595	BP	GO:0090275	negative regulation of somatostatin secretion	1	1	1
596	BP	GO:1901339	regulation of store-operated calcium channel activity	6	1	1
597	BP	GO:1902857	positive regulation of non-motile cilium assembly	4	1	1
598	BP	GO:1903881	regulation of interleukin-17-mediated signaling pathway	1	1	1
599	BP	GO:1900191	negative regulation of single-species biofilm formation	1	1	1
600	BP	GO:1904529	regulation of actin filament binding	2	1	1
601	BP	GO:1900620	acetate ester biosynthetic process	2	1	1
602	BP	GO:0071874	cellular response to norepinephrine stimulus	2	1	1
603	BP	GO:0010640	regulation of platelet-derived growth factor receptor signaling pathway	18	1	1
604	BP	GO:2000226	regulation of pancreatic A cell differentiation	1	1	1
605	BP	GO:0072332	intrinsic apoptotic signaling pathway by p53 class mediator	42	1	1
606	BP	GO:0060425	lung morphogenesis	11	1	1
607	BP	GO:0019389	glucuronoside metabolic process	1	1	1
608	BP	GO:0099622	cardiac muscle cell membrane repolarization	18	1	1
609	BP	GO:0035313	wound healing, spreading of epidermal cells	10	1	1
610	BP	GO:0042940	D-amino acid transport	3	1	1
611	BP	GO:0006542	glutamine biosynthetic process	1	1	1
612	BP	GO:1900827	positive regulation of membrane depolarization during cardiac muscle cell action potential	1	1	1
613	BP	GO:1905240	negative regulation of canonical Wnt signaling pathway involved in osteoblast differentiation	1	1	1
614	BP	GO:0044267	cellular protein metabolic process	2206	1	1
615	BP	GO:0048704	embryonic skeletal system morphogenesis	54	1	1
616	BP	GO:0018120	peptidyl-arginine ADP-ribosylation	2	1	1
617	BP	GO:0010755	regulation of plasminogen activation	11	1	1
618	BP	GO:0043410	positive regulation of MAPK cascade	403	1	1
619	BP	GO:0016320	endoplasmic reticulum membrane fusion	2	1	1
620	BP	GO:0007004	telomere maintenance via telomerase	21	1	1
621	BP	GO:1901645	regulation of synoviocyte proliferation	1	1	1
622	BP	GO:0150118	negative regulation of cell-substrate junction organization	14	1	1
623	BP	GO:0050965	detection of temperature stimulus involved in sensory perception of pain	15	1	1
624	BP	GO:0097380	dorsal spinal cord interneuron anterior axon guidance	1	1	1
625	BP	GO:0032414	positive regulation of ion transmembrane transporter activity	87	1	1
626	BP	GO:0003002	regionalization	173	1	1
627	BP	GO:0019408	dolichol biosynthetic process	2	1	1
628	BP	GO:0030431	sleep	9	1	1
629	BP	GO:0044331	cell-cell adhesion mediated by cadherin	7	1	1
630	BP	GO:0021801	cerebral cortex radial glia-guided migration	4	1	1
631	BP	GO:1990173	protein localization to nucleoplasm	2	1	1
632	BP	GO:0035849	nephric duct elongation	1	1	1
633	BP	GO:0006530	asparagine catabolic process	1	1	1
634	BP	GO:0097111	endoplasmic reticulum-Golgi intermediate compartment organization	2	1	1
635	BP	GO:2000134	negative regulation of G1/S transition of mitotic cell cycle	55	1	1
636	BP	GO:0044375	regulation of peroxisome size	3	1	1
637	BP	GO:2000541	positive regulation of protein geranylgeranylation	1	1	1
638	BP	GO:0042297	vocal learning	5	1	1
639	BP	GO:1901508	positive regulation of acylglycerol transport	2	1	1
640	BP	GO:0007143	female meiotic nuclear division	10	1	1
641	BP	GO:1901877	negative regulation of calcium ion binding	2	1	1
642	BP	GO:0044206	UMP salvage	5	1	1
643	BP	GO:0034331	cell junction maintenance	27	1	1
644	BP	GO:2000307	regulation of tumor necrosis factor (ligand) superfamily member 11 production	3	1	1
645	BP	GO:0070129	regulation of mitochondrial translation	14	1	1
646	BP	GO:1990227	paranodal junction maintenance	1	1	1
647	BP	GO:0039695	DNA-templated viral transcription	1	1	1
648	BP	GO:0034151	regulation of toll-like receptor 6 signaling pathway	1	1	1
649	BP	GO:0006338	chromatin remodeling	123	1	1
650	BP	GO:0006260	DNA replication	106	1	1
651	BP	GO:0006721	terpenoid metabolic process	80	1	1
652	BP	GO:0009181	purine ribonucleoside diphosphate catabolic process	5	1	1
653	BP	GO:0052312	modulation of transcription in other organism involved in symbiotic interaction	2	1	1
654	BP	GO:0072719	cellular response to cisplatin	5	1	1
655	BP	GO:0060167	regulation of adenosine receptor signaling pathway	3	1	1
656	BP	GO:1903241	U2-type prespliceosome assembly	3	1	1
657	BP	GO:0008015	blood circulation	30	1	1
658	BP	GO:0010767	regulation of transcription from RNA polymerase II promoter in response to UV-induced DNA damage	2	1	1
659	BP	GO:0060707	trophoblast giant cell differentiation	10	1	1
660	BP	GO:0008212	mineralocorticoid metabolic process	4	1	1
661	BP	GO:0000305	response to oxygen radical	8	1	1
662	BP	GO:1902882	regulation of response to oxidative stress	76	1	1
663	BP	GO:0051803	negative regulation of cytolysis in other organism involved in symbiotic interaction	1	1	1
664	BP	GO:0010977	negative regulation of neuron projection development	110	1	1
665	BP	GO:1903209	positive regulation of oxidative stress-induced cell death	15	1	1
666	BP	GO:0009438	methylglyoxal metabolic process	5	1	1
667	BP	GO:0001833	inner cell mass cell proliferation	13	1	1
668	BP	GO:0044706	multi-multicellular organism process	92	1	1
669	BP	GO:0030326	embryonic limb morphogenesis	50	1	1
670	BP	GO:1904886	beta-catenin destruction complex disassembly	2	1	1
671	BP	GO:0032226	positive regulation of synaptic transmission, dopaminergic	3	1	1
672	BP	GO:2000820	negative regulation of transcription from RNA polymerase II promoter involved in smooth muscle cell differentiation	3	1	1
673	BP	GO:0003072	renal control of peripheral vascular resistance involved in regulation of systemic arterial blood pressure	3	1	1
674	BP	GO:0060837	blood vessel endothelial cell differentiation	3	1	1
675	BP	GO:0036378	calcitriol biosynthetic process from calciol	4	1	1
676	BP	GO:0045724	positive regulation of cilium assembly	14	1	1
677	BP	GO:0019064	fusion of virus membrane with host plasma membrane	4	1	1
678	BP	GO:0002652	regulation of tolerance induction dependent upon immune response	3	1	1
679	BP	GO:0071798	response to prostaglandin D	4	1	1
680	BP	GO:0072053	renal inner medulla development	2	1	1
681	BP	GO:0000448	cleavage in ITS2 between 5.8S rRNA and LSU-rRNA of tricistronic rRNA transcript (SSU-rRNA, 5.8S rRNA, LSU-rRNA)	2	1	1
682	BP	GO:0048583	regulation of response to stimulus	2845	1	1
683	BP	GO:2000848	positive regulation of corticosteroid hormone secretion	6	1	1
684	BP	GO:0032109	positive regulation of response to nutrient levels	4	1	1
685	BP	GO:1904291	positive regulation of mitotic DNA damage checkpoint	1	1	1
686	BP	GO:2001268	negative regulation of cysteine-type endopeptidase activity involved in apoptotic signaling pathway	5	1	1
687	BP	GO:0070417	cellular response to cold	10	1	1
688	BP	GO:0000409	regulation of transcription by galactose	1	1	1
689	BP	GO:0045088	regulation of innate immune response	188	1	1
690	BP	GO:0021593	rhombomere morphogenesis	1	1	1
691	BP	GO:2000625	regulation of miRNA catabolic process	3	1	1
692	BP	GO:2000594	positive regulation of metanephric DCT cell differentiation	2	1	1
693	BP	GO:0006170	dAMP biosynthetic process	2	1	1
694	BP	GO:0021843	substrate-independent telencephalic tangential interneuron migration	5	1	1
695	BP	GO:0018904	ether metabolic process	22	1	1
696	BP	GO:0050689	negative regulation of defense response to virus by host	3	1	1
697	BP	GO:0046959	habituation	1	1	1
698	BP	GO:0060333	interferon-gamma-mediated signaling pathway	10	1	1
699	BP	GO:0006662	glycerol ether metabolic process	18	1	1
700	BP	GO:0097028	dendritic cell differentiation	33	1	1
701	BP	GO:0036344	platelet morphogenesis	1	1	1
702	BP	GO:0060348	bone development	35	1	1
703	BP	GO:0030316	osteoclast differentiation	26	1	1
704	BP	GO:1903743	negative regulation of anterograde synaptic vesicle transport	1	1	1
705	BP	GO:0050728	negative regulation of inflammatory response	118	1	1
706	BP	GO:0046545	development of primary female sexual characteristics	3	1	1
707	BP	GO:0098662	inorganic cation transmembrane transport	381	1	1
708	BP	GO:1901207	regulation of heart looping	1	1	1
709	BP	GO:1902251	negative regulation of erythrocyte apoptotic process	1	1	1
710	BP	GO:1901189	positive regulation of ephrin receptor signaling pathway	1	1	1
711	BP	GO:0030900	forebrain development	33	1	1
712	BP	GO:0009395	phospholipid catabolic process	30	1	1
713	BP	GO:0061626	pharyngeal arch artery morphogenesis	8	1	1
714	BP	GO:1902396	protein localization to bicellular tight junction	5	1	1
715	BP	GO:0086009	membrane repolarization	21	1	1
716	BP	GO:0019359	nicotinamide nucleotide biosynthetic process	25	1	1
717	BP	GO:0007501	mesodermal cell fate specification	5	1	1
718	BP	GO:0003116	regulation of vasoconstriction by norepinephrine	1	1	1
719	BP	GO:0060456	positive regulation of digestive system process	12	1	1
720	BP	GO:0140455	cytoplasm protein quality control	1	1	1
721	BP	GO:0002820	negative regulation of adaptive immune response	52	1	1
722	BP	GO:0010142	farnesyl diphosphate biosynthetic process, mevalonate pathway	2	1	1
723	BP	GO:1904179	positive regulation of adipose tissue development	3	1	1
724	BP	GO:1901741	positive regulation of myoblast fusion	13	1	1
725	BP	GO:1903966	monounsaturated fatty acid biosynthetic process	2	1	1
726	BP	GO:0046084	adenine biosynthetic process	3	1	1
727	BP	GO:0002786	regulation of antibacterial peptide production	5	1	1
728	BP	GO:0035499	carnosine biosynthetic process	1	1	1
729	BP	GO:0030502	negative regulation of bone mineralization	14	1	1
730	BP	GO:1903226	positive regulation of endodermal cell differentiation	1	1	1
731	BP	GO:0051463	negative regulation of cortisol secretion	1	1	1
732	BP	GO:0050961	detection of temperature stimulus involved in sensory perception	18	1	1
733	BP	GO:0001325	formation of extrachromosomal circular DNA	12	1	1
734	BP	GO:0008585	female gonad development	15	1	1
735	BP	GO:0006163	purine nucleotide metabolic process	266	1	1
736	BP	GO:0035459	vesicle cargo loading	20	1	1
737	BP	GO:0060306	regulation of membrane repolarization	28	1	1
738	BP	GO:1905443	regulation of clathrin coat assembly	2	1	1
739	BP	GO:0060838	lymphatic endothelial cell fate commitment	2	1	1
740	BP	GO:0008291	acetylcholine metabolic process	4	1	1
741	BP	GO:0000469	cleavage involved in rRNA processing	25	1	1
742	BP	GO:1900029	positive regulation of ruffle assembly	10	1	1
743	BP	GO:0032688	negative regulation of interferon-beta production	11	1	1
744	BP	GO:0032499	detection of peptidoglycan	2	1	1
745	BP	GO:1905512	regulation of short-term synaptic potentiation	1	1	1
746	BP	GO:0001975	response to amphetamine	29	1	1
747	BP	GO:0001812	positive regulation of type I hypersensitivity	1	1	1
748	BP	GO:0034284	response to monosaccharide	127	1	1
749	BP	GO:0098926	postsynaptic signal transduction	35	1	1
750	BP	GO:1904828	positive regulation of hydrogen sulfide biosynthetic process	1	1	1
751	BP	GO:0001574	ganglioside biosynthetic process	13	1	1
752	BP	GO:1905767	regulation of double-stranded telomeric DNA binding	1	1	1
753	BP	GO:1903576	response to L-arginine	2	1	1
754	BP	GO:0060386	synapse assembly involved in innervation	1	1	1
755	BP	GO:0071163	DNA replication preinitiation complex assembly	3	1	1
756	BP	GO:0007174	epidermal growth factor catabolic process	2	1	1
757	BP	GO:0035864	response to potassium ion	14	1	1
758	BP	GO:0050769	positive regulation of neurogenesis	189	1	1
759	BP	GO:2000751	histone H3-T3 phosphorylation involved in chromosome passenger complex localization to kinetochore	1	1	1
760	BP	GO:0071622	regulation of granulocyte chemotaxis	45	1	1
761	BP	GO:0071407	cellular response to organic cyclic compound	321	1	1
762	BP	GO:0009646	response to absence of light	2	1	1
763	BP	GO:0070961	positive regulation of neutrophil mediated killing of symbiont cell	2	1	1
764	BP	GO:0009584	detection of visible light	28	1	1
765	BP	GO:0090329	regulation of DNA-dependent DNA replication	40	1	1
766	BP	GO:0010611	regulation of cardiac muscle hypertrophy	48	1	1
767	BP	GO:0034121	regulation of toll-like receptor signaling pathway	54	1	1
768	BP	GO:0072214	metanephric cortex development	1	1	1
769	BP	GO:0071037	nuclear polyadenylation-dependent snRNA catabolic process	1	1	1
770	BP	GO:0042636	negative regulation of hair cycle	1	1	1
771	BP	GO:0090114	COPII-coated vesicle budding	3	1	1
772	BP	GO:0006354	DNA-templated transcription, elongation	35	1	1
773	BP	GO:0002011	morphogenesis of an epithelial sheet	16	1	1
774	BP	GO:0150115	cell-substrate junction organization	33	1	1
775	BP	GO:0021626	central nervous system maturation	2	1	1
776	BP	GO:0090068	positive regulation of cell cycle process	190	1	1
777	BP	GO:0030838	positive regulation of actin filament polymerization	69	1	1
778	BP	GO:0021743	hypoglossal nucleus development	1	1	1
779	BP	GO:0035021	negative regulation of Rac protein signal transduction	2	1	1
780	BP	GO:0046120	deoxyribonucleoside biosynthetic process	2	1	1
781	BP	GO:0016036	cellular response to phosphate starvation	2	1	1
782	BP	GO:0010971	positive regulation of G2/M transition of mitotic cell cycle	25	1	1
783	BP	GO:1905704	positive regulation of inhibitory synapse assembly	2	1	1
784	BP	GO:0015920	lipopolysaccharide transport	2	1	1
785	BP	GO:0030203	glycosaminoglycan metabolic process	92	1	1
786	BP	GO:0090155	negative regulation of sphingolipid biosynthetic process	6	1	1
787	BP	GO:0048633	positive regulation of skeletal muscle tissue growth	3	1	1
788	BP	GO:0097305	response to alcohol	223	1	1
789	BP	GO:0043418	homocysteine catabolic process	3	1	1
790	BP	GO:0030638	polyketide metabolic process	9	1	1
791	BP	GO:0002835	negative regulation of response to tumor cell	4	1	1
792	BP	GO:0050917	sensory perception of umami taste	5	1	1
793	BP	GO:0018317	protein C-linked glycosylation via tryptophan	1	1	1
794	BP	GO:0010960	magnesium ion homeostasis	11	1	1
795	BP	GO:0051770	positive regulation of nitric-oxide synthase biosynthetic process	15	1	1
796	BP	GO:0042100	B cell proliferation	36	1	1
797	BP	GO:1905915	regulation of cell differentiation involved in phenotypic switching	3	1	1
798	BP	GO:0033690	positive regulation of osteoblast proliferation	9	1	1
799	BP	GO:0051937	catecholamine transport	9	1	1
800	BP	GO:0007224	smoothened signaling pathway	64	1	1
801	BP	GO:0010883	regulation of lipid storage	43	1	1
802	BP	GO:0006458	'de novo' protein folding	34	1	1
803	BP	GO:0007608	sensory perception of smell	68	1	1
804	BP	GO:0030908	protein splicing	2	1	1
805	BP	GO:0045822	negative regulation of heart contraction	17	1	1
806	BP	GO:2000045	regulation of G1/S transition of mitotic cell cycle	95	1	1
807	BP	GO:0060166	olfactory pit development	2	1	1
808	BP	GO:0015910	long-chain fatty acid import into peroxisome	4	1	1
809	BP	GO:0035136	forelimb morphogenesis	23	1	1
810	BP	GO:0090050	positive regulation of cell migration involved in sprouting angiogenesis	18	1	1
811	BP	GO:1905429	response to glycine	3	1	1
812	BP	GO:0048160	primary follicle stage	2	1	1
813	BP	GO:0002419	T cell mediated cytotoxicity directed against tumor cell target	1	1	1
814	BP	GO:2000405	negative regulation of T cell migration	4	1	1
815	BP	GO:0046049	UMP metabolic process	14	1	1
816	BP	GO:1904448	regulation of aspartate secretion	2	1	1
817	BP	GO:0140329	lysophospholipid translocation	1	1	1
818	BP	GO:0003358	noradrenergic neuron development	2	1	1
819	BP	GO:1900227	positive regulation of NLRP3 inflammasome complex assembly	8	1	1
820	BP	GO:0021815	modulation of microtubule cytoskeleton involved in cerebral cortex radial glia guided migration	1	1	1
821	BP	GO:1902805	positive regulation of synaptic vesicle transport	2	1	1
822	BP	GO:1905066	regulation of canonical Wnt signaling pathway involved in heart development	2	1	1
823	BP	GO:0046051	UTP metabolic process	9	1	1
824	BP	GO:2001076	positive regulation of metanephric ureteric bud development	1	1	1
825	BP	GO:0035922	foramen ovale closure	1	1	1
826	BP	GO:0014015	positive regulation of gliogenesis	52	1	1
827	BP	GO:0006520	cellular amino acid metabolic process	233	1	1
828	BP	GO:0001878	response to yeast	7	1	1
829	BP	GO:1904262	negative regulation of TORC1 signaling	12	1	1
830	BP	GO:0075522	IRES-dependent viral translational initiation	11	1	1
831	BP	GO:0060447	bud outgrowth involved in lung branching	3	1	1
832	BP	GO:0032712	negative regulation of interleukin-3 production	1	1	1
833	BP	GO:0071347	cellular response to interleukin-1	70	1	1
834	BP	GO:0048840	otolith development	2	1	1
835	BP	GO:0031087	deadenylation-independent decapping of nuclear-transcribed mRNA	5	1	1
836	BP	GO:0031639	plasminogen activation	10	1	1
837	BP	GO:0060964	regulation of gene silencing by miRNA	42	1	1
838	BP	GO:0042754	negative regulation of circadian rhythm	14	1	1
839	BP	GO:0007597	blood coagulation, intrinsic pathway	3	1	1
840	BP	GO:0003264	regulation of cardioblast proliferation	7	1	1
841	BP	GO:0099578	regulation of translation at postsynapse, modulating synaptic transmission	2	1	1
842	BP	GO:0019695	choline metabolic process	5	1	1
843	BP	GO:0002764	immune response-regulating signaling pathway	222	1	1
844	BP	GO:0018217	peptidyl-aspartic acid phosphorylation	1	1	1
845	BP	GO:0051454	intracellular pH elevation	5	1	1
846	BP	GO:0010675	regulation of cellular carbohydrate metabolic process	122	1	1
847	BP	GO:0006465	signal peptide processing	11	1	1
848	BP	GO:0072163	mesonephric epithelium development	32	1	1
849	BP	GO:0072318	clathrin coat disassembly	5	1	1
850	BP	GO:0032060	bleb assembly	5	1	1
851	BP	GO:0031408	oxylipin biosynthetic process	1	1	1
852	BP	GO:0060338	regulation of type I interferon-mediated signaling pathway	30	1	1
853	BP	GO:0006304	DNA modification	75	1	1
854	BP	GO:0003130	BMP signaling pathway involved in heart induction	2	1	1
855	BP	GO:1905003	picolinic acid metabolic process	1	1	1
856	BP	GO:1900746	regulation of vascular endothelial growth factor signaling pathway	15	1	1
857	BP	GO:2000334	positive regulation of blood microparticle formation	2	1	1
858	BP	GO:0070076	histone lysine demethylation	17	1	1
859	BP	GO:0009142	nucleoside triphosphate biosynthetic process	55	1	1
860	BP	GO:0030300	regulation of intestinal cholesterol absorption	9	1	1
861	BP	GO:0014912	negative regulation of smooth muscle cell migration	24	1	1
862	BP	GO:0044774	mitotic DNA integrity checkpoint signaling	77	1	1
863	BP	GO:1901998	toxin transport	33	1	1
864	BP	GO:0042093	T-helper cell differentiation	17	1	1
865	BP	GO:0051962	positive regulation of nervous system development	220	1	1
866	BP	GO:0000212	meiotic spindle organization	13	1	1
867	BP	GO:0006603	phosphocreatine metabolic process	5	1	1
868	BP	GO:0032753	positive regulation of interleukin-4 production	23	1	1
869	BP	GO:0150094	amyloid-beta clearance by cellular catabolic process	8	1	1
870	BP	GO:0048817	negative regulation of hair follicle maturation	2	1	1
871	BP	GO:0002287	alpha-beta T cell activation involved in immune response	18	1	1
872	BP	GO:1903046	meiotic cell cycle process	128	1	1
873	BP	GO:0060282	positive regulation of oocyte development	1	1	1
874	BP	GO:0034128	negative regulation of MyD88-independent toll-like receptor signaling pathway	1	1	1
875	BP	GO:0046427	positive regulation of receptor signaling pathway via JAK-STAT	26	1	1
876	BP	GO:1903748	negative regulation of establishment of protein localization to mitochondrion	6	1	1
877	BP	GO:0099116	tRNA 5'-end processing	14	1	1
878	BP	GO:0072176	nephric duct development	4	1	1
879	BP	GO:0061718	glucose catabolic process to pyruvate	10	1	1
880	BP	GO:0031446	regulation of fast-twitch skeletal muscle fiber contraction	2	1	1
881	BP	GO:0001817	regulation of cytokine production	582	1	1
882	BP	GO:0021891	olfactory bulb interneuron development	3	1	1
883	BP	GO:0033278	cell proliferation in midbrain	6	1	1
884	BP	GO:0021960	anterior commissure morphogenesis	5	1	1
885	BP	GO:2001222	regulation of neuron migration	31	1	1
886	BP	GO:0048483	autonomic nervous system development	3	1	1
887	BP	GO:2000526	positive regulation of glycoprotein biosynthetic process involved in immunological synapse formation	1	1	1
888	BP	GO:0048265	response to pain	14	1	1
889	BP	GO:0090156	cellular sphingolipid homeostasis	5	1	1
890	BP	GO:0010732	regulation of protein glutathionylation	2	1	1
891	BP	GO:0044242	cellular lipid catabolic process	142	1	1
892	BP	GO:0002070	epithelial cell maturation	13	1	1
893	BP	GO:0034770	histone H4-K20 methylation	6	1	1
894	BP	GO:0009304	tRNA transcription	7	1	1
895	BP	GO:0061001	regulation of dendritic spine morphogenesis	35	1	1
896	BP	GO:0071226	cellular response to molecule of fungal origin	3	1	1
897	BP	GO:0010466	negative regulation of peptidase activity	162	1	1
898	BP	GO:0072577	endothelial cell apoptotic process	8	1	1
899	BP	GO:0008033	tRNA processing	87	1	1
900	BP	GO:1903640	negative regulation of gastrin-induced gastric acid secretion	1	1	1
901	BP	GO:0071866	negative regulation of apoptotic process in bone marrow cell	4	1	1
902	BP	GO:0030162	regulation of proteolysis	541	1	1
903	BP	GO:0033108	mitochondrial respiratory chain complex assembly	76	1	1
904	BP	GO:1904895	ESCRT complex assembly	1	1	1
905	BP	GO:1902513	regulation of organelle transport along microtubule	8	1	1
906	BP	GO:0051342	regulation of cyclic-nucleotide phosphodiesterase activity	9	1	1
907	BP	GO:0008655	pyrimidine-containing compound salvage	7	1	1
908	BP	GO:0040038	polar body extrusion after meiotic divisions	4	1	1
909	BP	GO:0099163	synaptic signaling by nitric oxide	3	1	1
910	BP	GO:0061519	macrophage homeostasis	1	1	1
911	BP	GO:0072738	cellular response to diamide	1	1	1
912	BP	GO:1905771	negative regulation of mesodermal cell differentiation	2	1	1
913	BP	GO:0061973	membrane bone morphogenesis	1	1	1
914	BP	GO:0052027	modulation by symbiont of host signal transduction pathway	1	1	1
915	BP	GO:0044868	modulation by host of viral molecular function	3	1	1
916	BP	GO:1905178	regulation of cardiac muscle tissue regeneration	2	1	1
917	BP	GO:0032831	positive regulation of CD4-positive, CD25-positive, alpha-beta regulatory T cell differentiation	5	1	1
918	BP	GO:0006963	positive regulation of antibacterial peptide biosynthetic process	1	1	1
919	BP	GO:0006796	phosphate-containing compound metabolic process	1365	1	1
920	BP	GO:0065008	regulation of biological quality	2538	1	1
921	BP	GO:0044657	pore formation in membrane of other organism during symbiotic interaction	2	1	1
922	BP	GO:0051712	positive regulation of killing of cells of other organism	8	1	1
923	BP	GO:0045651	positive regulation of macrophage differentiation	15	1	1
924	BP	GO:0010823	negative regulation of mitochondrion organization	41	1	1
925	BP	GO:0030320	cellular monovalent inorganic anion homeostasis	6	1	1
926	BP	GO:0022401	negative adaptation of signaling pathway	5	1	1
927	BP	GO:1903691	positive regulation of wound healing, spreading of epidermal cells	3	1	1
928	BP	GO:0021892	cerebral cortex GABAergic interneuron differentiation	2	1	1
929	BP	GO:0071812	positive regulation of fever generation by positive regulation of prostaglandin secretion	2	1	1
930	BP	GO:2000643	positive regulation of early endosome to late endosome transport	6	1	1
931	BP	GO:0071466	cellular response to xenobiotic stimulus	4	1	1
932	BP	GO:1903799	negative regulation of production of miRNAs involved in gene silencing by miRNA	12	1	1
933	BP	GO:0140546	defense response to symbiont	179	1	1
934	BP	GO:0048757	pigment granule maturation	1	1	1
935	BP	GO:0046666	retinal cell programmed cell death	2	1	1
936	BP	GO:0002724	regulation of T cell cytokine production	32	1	1
937	BP	GO:0006505	GPI anchor metabolic process	25	1	1
938	BP	GO:0060193	positive regulation of lipase activity	67	1	1
939	BP	GO:1905032	negative regulation of membrane repolarization during cardiac muscle cell action potential	1	1	1
940	BP	GO:0006430	lysyl-tRNA aminoacylation	1	1	1
941	BP	GO:0070944	neutrophil-mediated killing of bacterium	9	1	1
942	BP	GO:0120162	positive regulation of cold-induced thermogenesis	89	1	1
943	BP	GO:0015883	FAD transport	1	1	1
944	BP	GO:0016445	somatic diversification of immunoglobulins	31	1	1
945	BP	GO:0048565	digestive tract development	43	1	1
946	BP	GO:0006533	aspartate catabolic process	4	1	1
947	BP	GO:0036503	ERAD pathway	73	1	1
948	BP	GO:1900100	positive regulation of plasma cell differentiation	3	1	1
949	BP	GO:0072673	lamellipodium morphogenesis	5	1	1
950	BP	GO:1903121	regulation of TRAIL-activated apoptotic signaling pathway	4	1	1
951	BP	GO:0062207	regulation of pattern recognition receptor signaling pathway	74	1	1
952	BP	GO:0031848	protection from non-homologous end joining at telomere	6	1	1
953	BP	GO:1900134	negative regulation of renin secretion into blood stream	1	1	1
954	BP	GO:0015804	neutral amino acid transport	18	1	1
955	BP	GO:0031272	regulation of pseudopodium assembly	12	1	1
956	BP	GO:0097502	mannosylation	24	1	1
957	BP	GO:0046087	cytidine metabolic process	8	1	1
958	BP	GO:0030835	negative regulation of actin filament depolymerization	26	1	1
959	BP	GO:1904391	response to ciliary neurotrophic factor	1	1	1
960	BP	GO:0042102	positive regulation of T cell proliferation	90	1	1
961	BP	GO:1904613	cellular response to 2,3,7,8-tetrachlorodibenzodioxine	2	1	1
962	BP	GO:0070084	protein initiator methionine removal	2	1	1
963	BP	GO:0007603	phototransduction, visible light	7	1	1
964	BP	GO:0060301	positive regulation of cytokine activity	1	1	1
965	BP	GO:1904913	regulation of establishment of protein-containing complex localization to telomere	1	1	1
966	BP	GO:0090122	cholesterol ester hydrolysis involved in cholesterol transport	1	1	1
967	BP	GO:0003180	aortic valve morphogenesis	29	1	1
968	BP	GO:0033327	Leydig cell differentiation	10	1	1
969	BP	GO:2001027	negative regulation of endothelial cell chemotaxis	3	1	1
970	BP	GO:0061402	positive regulation of transcription from RNA polymerase II promoter in response to acidic pH	1	1	1
971	BP	GO:0006747	FAD biosynthetic process	1	1	1
972	BP	GO:0032924	activin receptor signaling pathway	24	1	1
973	BP	GO:0071599	otic vesicle development	4	1	1
974	BP	GO:0071657	positive regulation of granulocyte colony-stimulating factor production	4	1	1
975	BP	GO:0071557	histone H3-K27 demethylation	4	1	1
976	BP	GO:0072183	negative regulation of nephron tubule epithelial cell differentiation	1	1	1
977	BP	GO:0061333	renal tubule morphogenesis	14	1	1
978	BP	GO:0018342	protein prenylation	7	1	1
979	BP	GO:0007229	integrin-mediated signaling pathway	85	1	1
980	BP	GO:0060537	muscle tissue development	96	1	1
981	BP	GO:0003188	heart valve formation	8	1	1
982	BP	GO:0006883	cellular sodium ion homeostasis	18	1	1
983	BP	GO:0101024	mitotic nuclear membrane organization	8	1	1
984	BP	GO:0002840	regulation of T cell mediated immune response to tumor cell	7	1	1
985	BP	GO:1904015	cellular response to serotonin	1	1	1
986	BP	GO:0032345	negative regulation of aldosterone metabolic process	3	1	1
987	BP	GO:0000003	reproduction	12	1	1
988	BP	GO:0010917	negative regulation of mitochondrial membrane potential	10	1	1
989	BP	GO:0071873	response to norepinephrine	3	1	1
990	BP	GO:0090232	positive regulation of spindle checkpoint	7	1	1
991	BP	GO:0006022	aminoglycan metabolic process	101	1	1
992	BP	GO:0045738	negative regulation of DNA repair	26	1	1
993	BP	GO:0002735	positive regulation of myeloid dendritic cell cytokine production	6	1	1
994	BP	GO:0009172	purine deoxyribonucleoside monophosphate catabolic process	6	1	1
995	BP	GO:0035709	memory T cell activation	2	1	1
996	BP	GO:0019242	methylglyoxal biosynthetic process	1	1	1
997	BP	GO:2000358	positive regulation of kidney smooth muscle cell differentiation	1	1	1
998	BP	GO:0046504	glycerol ether biosynthetic process	7	1	1
999	BP	GO:0010603	regulation of cytoplasmic mRNA processing body assembly	6	1	1
1000	BP	GO:0010754	negative regulation of cGMP-mediated signaling	4	1	1
1001	BP	GO:0099074	mitochondrion to lysosome transport	3	1	1
1002	BP	GO:0032436	positive regulation of proteasomal ubiquitin-dependent protein catabolic process	79	1	1
1003	BP	GO:0090294	nitrogen catabolite activation of transcription	1	1	1
1004	BP	GO:0015879	carnitine transport	2	1	1
1005	BP	GO:0002089	lens morphogenesis in camera-type eye	7	1	1
1006	BP	GO:2000537	regulation of B cell chemotaxis	2	1	1
1007	BP	GO:0071228	cellular response to tumor cell	1	1	1
1008	BP	GO:0033630	positive regulation of cell adhesion mediated by integrin	18	1	1
1009	BP	GO:1905916	negative regulation of cell differentiation involved in phenotypic switching	2	1	1
1010	BP	GO:0044786	cell cycle DNA replication	4	1	1
1011	BP	GO:0001829	trophectodermal cell differentiation	14	1	1
1012	BP	GO:1901978	positive regulation of cell cycle checkpoint	9	1	1
1013	BP	GO:0032434	regulation of proteasomal ubiquitin-dependent protein catabolic process	116	1	1
1014	BP	GO:0030195	negative regulation of blood coagulation	40	1	1
1015	BP	GO:0071691	cardiac muscle thin filament assembly	1	1	1
1016	BP	GO:1903883	positive regulation of interleukin-17-mediated signaling pathway	1	1	1
1017	BP	GO:1905868	regulation of 3'-UTR-mediated mRNA stabilization	4	1	1
1018	BP	GO:1900744	regulation of p38MAPK cascade	36	1	1
1019	BP	GO:0070586	cell-cell adhesion involved in gastrulation	1	1	1
1020	BP	GO:1903517	negative regulation of single strand break repair	1	1	1
1021	BP	GO:0042661	regulation of mesodermal cell fate specification	4	1	1
1022	BP	GO:1902571	regulation of serine-type peptidase activity	6	1	1
1023	BP	GO:0048048	embryonic eye morphogenesis	21	1	1
1024	BP	GO:1990138	neuron projection extension	50	1	1
1025	BP	GO:0045654	positive regulation of megakaryocyte differentiation	4	1	1
1026	BP	GO:0051924	regulation of calcium ion transport	196	1	1
1027	BP	GO:0070098	chemokine-mediated signaling pathway	72	1	1
1028	BP	GO:0061146	Peyer's patch morphogenesis	2	1	1
1029	BP	GO:0106230	protein depropionylation	1	1	1
1030	BP	GO:0002277	myeloid dendritic cell activation involved in immune response	2	1	1
1031	BP	GO:0051596	methylglyoxal catabolic process	3	1	1
1032	BP	GO:0034776	response to histamine	11	1	1
1033	BP	GO:0048075	positive regulation of eye pigmentation	1	1	1
1034	BP	GO:0007215	glutamate receptor signaling pathway	41	1	1
1035	BP	GO:0009197	pyrimidine deoxyribonucleoside diphosphate biosynthetic process	2	1	1
1036	BP	GO:1905516	positive regulation of fertilization	1	1	1
1037	BP	GO:2000798	negative regulation of amniotic stem cell differentiation	1	1	1
1038	BP	GO:0098751	bone cell development	19	1	1
1039	BP	GO:1902443	negative regulation of ripoptosome assembly involved in necroptotic process	1	1	1
1040	BP	GO:0071221	cellular response to bacterial lipopeptide	6	1	1
1041	BP	GO:0035771	interleukin-4-mediated signaling pathway	4	1	1
1042	BP	GO:1905939	regulation of gonad development	10	1	1
1043	BP	GO:0030155	regulation of cell adhesion	610	1	1
1044	BP	GO:0098728	germline stem cell asymmetric division	3	1	1
1045	BP	GO:0036048	protein desuccinylation	1	1	1
1046	BP	GO:0090290	positive regulation of osteoclast proliferation	1	1	1
1047	BP	GO:0033274	response to vitamin B2	1	1	1
1048	BP	GO:1904229	regulation of succinate dehydrogenase activity	2	1	1
1049	BP	GO:0051056	regulation of small GTPase mediated signal transduction	248	1	1
1050	BP	GO:0036305	ameloblast differentiation	1	1	1
1051	BP	GO:0042069	regulation of catecholamine metabolic process	17	1	1
1052	BP	GO:0002357	defense response to tumor cell	7	1	1
1053	BP	GO:0061144	alveolar secondary septum development	1	1	1
1054	BP	GO:0048147	negative regulation of fibroblast proliferation	24	1	1
1055	BP	GO:1901256	regulation of macrophage colony-stimulating factor production	5	1	1
1056	BP	GO:0009065	glutamine family amino acid catabolic process	23	1	1
1057	BP	GO:1901881	positive regulation of protein depolymerization	14	1	1
1058	BP	GO:0043588	skin development	27	1	1
1059	BP	GO:1990737	response to manganese-induced endoplasmic reticulum stress	2	1	1
1060	BP	GO:1904825	protein localization to microtubule plus-end	4	1	1
1061	BP	GO:0016103	diterpenoid catabolic process	3	1	1
1062	BP	GO:1904809	regulation of dense core granule transport	2	1	1
1063	BP	GO:1903071	positive regulation of ER-associated ubiquitin-dependent protein catabolic process	7	1	1
1064	BP	GO:2001028	positive regulation of endothelial cell chemotaxis	13	1	1
1065	BP	GO:0051602	response to electrical stimulus	36	1	1
1066	BP	GO:1903041	regulation of chondrocyte hypertrophy	1	1	1
1067	BP	GO:0042590	antigen processing and presentation of exogenous peptide antigen via MHC class I	6	1	1
1068	BP	GO:2000053	regulation of Wnt signaling pathway involved in dorsal/ventral axis specification	1	1	1
1069	BP	GO:1904923	regulation of autophagy of mitochondrion in response to mitochondrial depolarization	13	1	1
1070	BP	GO:2000501	regulation of natural killer cell chemotaxis	7	1	1
1071	BP	GO:1990046	stress-induced mitochondrial fusion	1	1	1
1072	BP	GO:0075525	viral translational termination-reinitiation	5	1	1
1073	BP	GO:0031441	negative regulation of mRNA 3'-end processing	8	1	1
1074	BP	GO:0072678	T cell migration	28	1	1
1075	BP	GO:0016095	polyprenol catabolic process	3	1	1
1076	BP	GO:0097494	regulation of vesicle size	10	1	1
1077	BP	GO:0002688	regulation of leukocyte chemotaxis	104	1	1
1078	BP	GO:1904155	DN2 thymocyte differentiation	2	1	1
1079	BP	GO:0048210	Golgi vesicle fusion to target membrane	4	1	1
1080	BP	GO:0051289	protein homotetramerization	45	1	1
1081	BP	GO:0036058	filtration diaphragm assembly	1	1	1
1082	BP	GO:0007007	inner mitochondrial membrane organization	27	1	1
1083	BP	GO:0035720	intraciliary anterograde transport	2	1	1
1084	BP	GO:0098535	de novo centriole assembly involved in multi-ciliated epithelial cell differentiation	3	1	1
1085	BP	GO:0010710	regulation of collagen catabolic process	2	1	1
1086	BP	GO:0003352	regulation of cilium movement	20	1	1
1087	BP	GO:0042249	establishment of planar polarity of embryonic epithelium	3	1	1
1088	BP	GO:0010994	free ubiquitin chain polymerization	6	1	1
1089	BP	GO:0071071	regulation of phospholipid biosynthetic process	16	1	1
1090	BP	GO:1903026	negative regulation of RNA polymerase II regulatory region sequence-specific DNA binding	6	1	1
1091	BP	GO:1903609	negative regulation of inward rectifier potassium channel activity	1	1	1
1092	BP	GO:0008038	neuron recognition	39	1	1
1093	BP	GO:1904973	positive regulation of viral translation	1	1	1
1094	BP	GO:2000560	positive regulation of CD24 production	1	1	1
1095	BP	GO:0042413	carnitine catabolic process	1	1	1
1096	BP	GO:0036150	phosphatidylserine acyl-chain remodeling	5	1	1
1097	BP	GO:0019046	release from viral latency	2	1	1
1098	BP	GO:0002101	tRNA wobble cytosine modification	1	1	1
1099	BP	GO:0045200	establishment of neuroblast polarity	3	1	1
1100	BP	GO:1903182	regulation of SUMO transferase activity	1	1	1
1101	BP	GO:0001822	kidney development	104	1	1
1102	BP	GO:0106088	regulation of cell adhesion involved in sprouting angiogenesis	1	1	1
1103	BP	GO:1901911	adenosine 5'-(hexahydrogen pentaphosphate) catabolic process	1	1	1
1104	BP	GO:0048662	negative regulation of smooth muscle cell proliferation	50	1	1
1105	BP	GO:0006114	glycerol biosynthetic process	5	1	1
1106	BP	GO:0071107	response to parathyroid hormone	11	1	1
1107	BP	GO:0002737	negative regulation of plasmacytoid dendritic cell cytokine production	1	1	1
1108	BP	GO:0006538	glutamate catabolic process	8	1	1
1109	BP	GO:0120069	positive regulation of stomach fundus smooth muscle contraction	1	1	1
1110	BP	GO:0002434	immune complex clearance	3	1	1
1111	BP	GO:2000733	regulation of glial cell-derived neurotrophic factor receptor signaling pathway involved in ureteric bud formation	1	1	1
1112	BP	GO:0030334	regulation of cell migration	743	1	1
1113	BP	GO:2000466	negative regulation of glycogen (starch) synthase activity	3	1	1
1114	BP	GO:0006370	7-methylguanosine mRNA capping	7	1	1
1115	BP	GO:1903301	positive regulation of hexokinase activity	5	1	1
1116	BP	GO:0003064	regulation of heart rate by hormone	2	1	1
1117	BP	GO:0003300	cardiac muscle hypertrophy	19	1	1
1118	BP	GO:0002921	negative regulation of humoral immune response	14	1	1
1119	BP	GO:0018393	internal peptidyl-lysine acetylation	100	1	1
1120	BP	GO:0099645	neurotransmitter receptor localization to postsynaptic specialization membrane	7	1	1
1121	BP	GO:0046068	cGMP metabolic process	15	1	1
1122	BP	GO:0000480	endonucleolytic cleavage in 5'-ETS of tricistronic rRNA transcript (SSU-rRNA, 5.8S rRNA, LSU-rRNA)	7	1	1
1123	BP	GO:0048294	negative regulation of isotype switching to IgE isotypes	2	1	1
1124	BP	GO:0045764	positive regulation of cellular amino acid metabolic process	3	1	1
1125	BP	GO:0002274	myeloid leukocyte activation	110	1	1
1126	BP	GO:0031115	negative regulation of microtubule polymerization	12	1	1
1127	BP	GO:0032595	B cell receptor transport within lipid bilayer	1	1	1
1128	BP	GO:2000181	negative regulation of blood vessel morphogenesis	84	1	1
1129	BP	GO:0070729	cyclic nucleotide transport	4	1	1
1130	BP	GO:0003177	pulmonary valve development	4	1	1
1131	BP	GO:0060416	response to growth hormone	12	1	1
1132	BP	GO:2000729	positive regulation of mesenchymal cell proliferation involved in ureter development	1	1	1
1133	BP	GO:0003330	regulation of extracellular matrix constituent secretion	7	1	1
1134	BP	GO:0016561	protein import into peroxisome matrix, translocation	2	1	1
1135	BP	GO:0034379	very-low-density lipoprotein particle assembly	11	1	1
1136	BP	GO:1990564	protein polyufmylation	5	1	1
1137	BP	GO:0009407	toxin catabolic process	2	1	1
1138	BP	GO:0043124	negative regulation of I-kappaB kinase/NF-kappaB signaling	41	1	1
1139	BP	GO:1902659	regulation of glucose mediated signaling pathway	3	1	1
1140	BP	GO:0090671	telomerase RNA localization to Cajal body	1	1	1
1141	BP	GO:0033603	positive regulation of dopamine secretion	7	1	1
1142	BP	GO:0007076	mitotic chromosome condensation	15	1	1
1143	BP	GO:0070528	protein kinase C signaling	10	1	1
1144	BP	GO:0002819	regulation of adaptive immune response	158	1	1
1145	BP	GO:0016246	RNA interference	1	1	1
1146	BP	GO:0046461	neutral lipid catabolic process	18	1	1
1147	BP	GO:0030433	ubiquitin-dependent ERAD pathway	64	1	1
1148	BP	GO:0051208	sequestering of calcium ion	5	1	1
1149	BP	GO:2000015	regulation of determination of dorsal identity	4	1	1
1150	BP	GO:0051481	negative regulation of cytosolic calcium ion concentration	12	1	1
1151	BP	GO:0034401	chromatin organization involved in regulation of transcription	76	1	1
1152	BP	GO:0002836	positive regulation of response to tumor cell	13	1	1
1153	BP	GO:0048872	homeostasis of number of cells	110	1	1
1154	BP	GO:1901898	negative regulation of relaxation of cardiac muscle	2	1	1
1155	BP	GO:0035305	negative regulation of dephosphorylation	36	1	1
1156	BP	GO:2000251	positive regulation of actin cytoskeleton reorganization	16	1	1
1157	BP	GO:0048769	sarcomerogenesis	3	1	1
1158	BP	GO:0042376	phylloquinone catabolic process	3	1	1
1159	BP	GO:0046340	diacylglycerol catabolic process	2	1	1
1160	BP	GO:0048857	neural nucleus development	47	1	1
1161	BP	GO:0045955	negative regulation of calcium ion-dependent exocytosis	6	1	1
1162	BP	GO:0035089	establishment of apical/basal cell polarity	18	1	1
1163	BP	GO:1903624	regulation of DNA catabolic process	10	1	1
1164	BP	GO:0015866	ADP transport	4	1	1
1165	BP	GO:0035601	protein deacylation	52	1	1
1166	BP	GO:0070781	response to biotin	2	1	1
1167	BP	GO:0015724	formate transport	1	1	1
1168	BP	GO:0071763	nuclear membrane organization	27	1	1
1169	BP	GO:0006573	valine metabolic process	7	1	1
1170	BP	GO:0045777	positive regulation of blood pressure	29	1	1
1171	BP	GO:0061371	determination of heart left/right asymmetry	3	1	1
1172	BP	GO:0034433	steroid esterification	4	1	1
1173	BP	GO:1904992	positive regulation of adenylate cyclase-inhibiting dopamine receptor signaling pathway	1	1	1
1174	BP	GO:1901953	positive regulation of anterograde dense core granule transport	2	1	1
1175	BP	GO:0098856	intestinal lipid absorption	11	1	1
1176	BP	GO:0030421	defecation	1	1	1
1177	BP	GO:1904470	regulation of endothelin production	1	1	1
1178	BP	GO:1903770	negative regulation of beta-galactosidase activity	1	1	1
1179	BP	GO:0042040	metal incorporation into metallo-molybdopterin complex	1	1	1
1180	BP	GO:0043242	negative regulation of protein-containing complex disassembly	50	1	1
1181	BP	GO:0010810	regulation of cell-substrate adhesion	178	1	1
1182	BP	GO:0002637	regulation of immunoglobulin production	59	1	1
1183	BP	GO:0002582	positive regulation of antigen processing and presentation of peptide or polysaccharide antigen via MHC class II	2	1	1
1184	BP	GO:2000570	positive regulation of T-helper 2 cell activation	1	1	1
1185	BP	GO:0042255	ribosome assembly	13	1	1
1186	BP	GO:0009404	toxin metabolic process	15	1	1
1187	BP	GO:0006614	SRP-dependent cotranslational protein targeting to membrane	8	1	1
1188	BP	GO:1903051	negative regulation of proteolysis involved in cellular protein catabolic process	50	1	1
1189	BP	GO:0070213	protein auto-ADP-ribosylation	5	1	1
1190	BP	GO:0061820	telomeric D-loop disassembly	9	1	1
1191	BP	GO:0072338	cellular lactam metabolic process	2	1	1
1192	BP	GO:1900719	regulation of uterine smooth muscle relaxation	1	1	1
1193	BP	GO:1905005	regulation of epithelial to mesenchymal transition involved in endocardial cushion formation	6	1	1
1194	BP	GO:0031124	mRNA 3'-end processing	31	1	1
1195	BP	GO:1905833	negative regulation of microtubule nucleation	1	1	1
1196	BP	GO:0010657	muscle cell apoptotic process	7	1	1
1197	BP	GO:0140039	cell-cell adhesion in response to extracellular stimulus	2	1	1
1198	BP	GO:0090289	regulation of osteoclast proliferation	2	1	1
1199	BP	GO:0001836	release of cytochrome c from mitochondria	21	1	1
1200	BP	GO:0034350	regulation of glial cell apoptotic process	10	1	1
1201	BP	GO:0032673	regulation of interleukin-4 production	29	1	1
1202	BP	GO:0035879	plasma membrane lactate transport	3	1	1
1203	BP	GO:0035589	G protein-coupled purinergic nucleotide receptor signaling pathway	10	1	1
1204	BP	GO:0010990	regulation of SMAD protein complex assembly	5	1	1
1205	BP	GO:0043207	response to external biotic stimulus	940	1	1
1206	BP	GO:1903750	regulation of intrinsic apoptotic signaling pathway in response to hydrogen peroxide	3	1	1
1207	BP	GO:0032485	regulation of Ral protein signal transduction	2	1	1
1208	BP	GO:0097150	neuronal stem cell population maintenance	17	1	1
1209	BP	GO:2000622	regulation of nuclear-transcribed mRNA catabolic process, nonsense-mediated decay	3	1	1
1210	BP	GO:0006145	purine nucleobase catabolic process	3	1	1
1211	BP	GO:0015812	gamma-aminobutyric acid transport	6	1	1
1212	BP	GO:0006970	response to osmotic stress	65	1	1
1213	BP	GO:1903753	negative regulation of p38MAPK cascade	7	1	1
1214	BP	GO:2000452	regulation of CD8-positive, alpha-beta cytotoxic T cell extravasation	2	1	1
1215	BP	GO:1903178	positive regulation of tyrosine 3-monooxygenase activity	1	1	1
1216	BP	GO:0045643	regulation of eosinophil differentiation	2	1	1
1217	BP	GO:1904627	response to phorbol 13-acetate 12-myristate	6	1	1
1218	BP	GO:1904428	negative regulation of tubulin deacetylation	4	1	1
1219	BP	GO:0042723	thiamine-containing compound metabolic process	4	1	1
1220	BP	GO:1901163	regulation of trophoblast cell migration	12	1	1
1221	BP	GO:1904407	positive regulation of nitric oxide metabolic process	34	1	1
1222	BP	GO:0033577	protein glycosylation in endoplasmic reticulum	1	1	1
1223	BP	GO:1900163	positive regulation of phospholipid scramblase activity	1	1	1
1224	BP	GO:0008645	hexose transmembrane transport	17	1	1
1225	BP	GO:0072530	purine-containing compound transmembrane transport	10	1	1
1226	BP	GO:0006738	nicotinamide riboside catabolic process	1	1	1
1227	BP	GO:0001505	regulation of neurotransmitter levels	139	1	1
1228	BP	GO:0060071	Wnt signaling pathway, planar cell polarity pathway	34	1	1
1229	BP	GO:2000378	negative regulation of reactive oxygen species metabolic process	41	1	1
1230	BP	GO:2001022	positive regulation of response to DNA damage stimulus	90	1	1
1231	BP	GO:0031958	corticosteroid receptor signaling pathway	7	1	1
1232	BP	GO:0009265	2'-deoxyribonucleotide biosynthetic process	11	1	1
1233	BP	GO:0019532	oxalate transport	2	1	1
1234	BP	GO:1905867	epididymis development	2	1	1
1235	BP	GO:0046754	viral exocytosis	1	1	1
1236	BP	GO:0031098	stress-activated protein kinase signaling cascade	67	1	1
1237	BP	GO:1904914	negative regulation of establishment of protein-containing complex localization to telomere	1	1	1
1238	BP	GO:0048667	cell morphogenesis involved in neuron differentiation	9	1	1
1239	BP	GO:1990823	response to leukemia inhibitory factor	75	1	1
1240	BP	GO:0051610	serotonin uptake	3	1	1
1241	BP	GO:1901723	negative regulation of cell proliferation involved in kidney development	5	1	1
1242	BP	GO:1905564	positive regulation of vascular endothelial cell proliferation	16	1	1
1243	BP	GO:1902904	negative regulation of supramolecular fiber organization	112	1	1
1244	BP	GO:0071372	cellular response to follicle-stimulating hormone stimulus	8	1	1
1245	BP	GO:0009414	response to water deprivation	8	1	1
1246	BP	GO:1904178	negative regulation of adipose tissue development	3	1	1
1247	BP	GO:0034063	stress granule assembly	17	1	1
1248	BP	GO:0006574	valine catabolic process	5	1	1
1249	BP	GO:0035087	siRNA loading onto RISC involved in RNA interference	4	1	1
1250	BP	GO:0002352	B cell negative selection	2	1	1
1251	BP	GO:1901216	positive regulation of neuron death	86	1	1
1252	BP	GO:1904814	regulation of protein localization to chromosome, telomeric region	14	1	1
1253	BP	GO:1901304	regulation of spermidine biosynthetic process	1	1	1
1254	BP	GO:0033364	mast cell secretory granule organization	1	1	1
1255	BP	GO:0090164	asymmetric Golgi ribbon formation	2	1	1
1256	BP	GO:1905562	regulation of vascular endothelial cell proliferation	21	1	1
1257	BP	GO:2000627	positive regulation of miRNA catabolic process	3	1	1
1258	BP	GO:1904325	positive regulation of inhibitory G protein-coupled receptor phosphorylation	1	1	1
1259	BP	GO:0003099	positive regulation of the force of heart contraction by chemical signal	3	1	1
1260	BP	GO:0070716	mismatch repair involved in maintenance of fidelity involved in DNA-dependent DNA replication	1	1	1
1261	BP	GO:0006175	dATP biosynthetic process	1	1	1
1262	BP	GO:0061303	cornea development in camera-type eye	9	1	1
1263	BP	GO:1900364	negative regulation of mRNA polyadenylation	7	1	1
1264	BP	GO:0010720	positive regulation of cell development	253	1	1
1265	BP	GO:0051897	positive regulation of protein kinase B signaling	93	1	1
1266	BP	GO:0060481	lobar bronchus epithelium development	1	1	1
1267	BP	GO:0060455	negative regulation of gastric acid secretion	7	1	1
1268	BP	GO:2000650	negative regulation of sodium ion transmembrane transporter activity	11	1	1
1269	BP	GO:0031663	lipopolysaccharide-mediated signaling pathway	33	1	1
1270	BP	GO:0090370	negative regulation of cholesterol efflux	5	1	1
1271	BP	GO:0046296	glycolate catabolic process	1	1	1
1272	BP	GO:0060600	dichotomous subdivision of an epithelial terminal unit	8	1	1
1273	BP	GO:0140013	meiotic nuclear division	41	1	1
1274	BP	GO:0086042	cardiac muscle cell-cardiac muscle cell adhesion	7	1	1
1275	BP	GO:0009183	purine deoxyribonucleoside diphosphate biosynthetic process	2	1	1
1276	BP	GO:0042304	regulation of fatty acid biosynthetic process	37	1	1
1277	BP	GO:0098502	DNA dephosphorylation	1	1	1
1278	BP	GO:0140112	extracellular vesicle biogenesis	1	1	1
1279	BP	GO:0033379	maintenance of protease location in T cell secretory granule	1	1	1
1280	BP	GO:0000050	urea cycle	8	1	1
1281	BP	GO:0045575	basophil activation	4	1	1
1282	BP	GO:0038113	interleukin-9-mediated signaling pathway	1	1	1
1283	BP	GO:0061966	establishment of left/right asymmetry	2	1	1
1284	BP	GO:0019985	translesion synthesis	18	1	1
1285	BP	GO:0036015	response to interleukin-3	6	1	1
1286	BP	GO:0034772	histone H4-K20 dimethylation	1	1	1
1287	BP	GO:0032581	ER-dependent peroxisome organization	1	1	1
1288	BP	GO:1900625	positive regulation of monocyte aggregation	2	1	1
1289	BP	GO:0031346	positive regulation of cell projection organization	279	1	1
1290	BP	GO:0098708	glucose import across plasma membrane	3	1	1
1291	BP	GO:1990245	histone H2A-T120 phosphorylation	1	1	1
1292	BP	GO:1904439	negative regulation of iron ion import across plasma membrane	1	1	1
1293	BP	GO:0016182	synaptic vesicle budding from endosome	1	1	1
1294	BP	GO:0006269	DNA replication, synthesis of RNA primer	6	1	1
1295	BP	GO:0016487	farnesol metabolic process	2	1	1
1296	BP	GO:1904056	positive regulation of cholangiocyte proliferation	2	1	1
1297	BP	GO:0072300	positive regulation of metanephric glomerulus development	2	1	1
1298	BP	GO:0009139	pyrimidine nucleoside diphosphate biosynthetic process	3	1	1
1299	BP	GO:0021768	nucleus accumbens development	1	1	1
1300	BP	GO:0019918	peptidyl-arginine methylation, to symmetrical-dimethyl arginine	3	1	1
1301	BP	GO:2000679	positive regulation of transcription regulatory region DNA binding	23	1	1
1302	BP	GO:0032252	secretory granule localization	9	1	1
1303	BP	GO:2000003	positive regulation of DNA damage checkpoint	2	1	1
1304	BP	GO:0061101	neuroendocrine cell differentiation	8	1	1
1305	BP	GO:0036333	hepatocyte homeostasis	1	1	1
1306	BP	GO:0044330	canonical Wnt signaling pathway involved in positive regulation of wound healing	1	1	1
1307	BP	GO:2000584	negative regulation of platelet-derived growth factor receptor-alpha signaling pathway	1	1	1
1308	BP	GO:0034118	regulation of erythrocyte aggregation	1	1	1
1309	BP	GO:0002387	immune response in gut-associated lymphoid tissue	1	1	1
1310	BP	GO:0034470	ncRNA processing	300	1	1
1311	BP	GO:1990167	protein K27-linked deubiquitination	3	1	1
1312	BP	GO:0006600	creatine metabolic process	2	1	1
1313	BP	GO:0071675	regulation of mononuclear cell migration	98	1	1
1314	BP	GO:0035567	non-canonical Wnt signaling pathway	46	1	1
1315	BP	GO:1903393	positive regulation of adherens junction organization	2	1	1
1316	BP	GO:2000213	positive regulation of glutamate metabolic process	1	1	1
1317	BP	GO:0046368	GDP-L-fucose metabolic process	4	1	1
1318	BP	GO:2001170	negative regulation of ATP biosynthetic process	2	1	1
1319	BP	GO:0034130	toll-like receptor 1 signaling pathway	1	1	1
1320	BP	GO:0099509	regulation of presynaptic cytosolic calcium ion concentration	12	1	1
1321	BP	GO:0015697	quaternary ammonium group transport	4	1	1
1322	BP	GO:1901660	calcium ion export	3	1	1
1323	BP	GO:2001168	positive regulation of histone H2B ubiquitination	4	1	1
1324	BP	GO:0098974	postsynaptic actin cytoskeleton organization	7	1	1
1325	BP	GO:2000008	regulation of protein localization to cell surface	31	1	1
1326	BP	GO:0035545	determination of left/right asymmetry in nervous system	1	1	1
1327	BP	GO:0099639	neurotransmitter receptor transport, endosome to plasma membrane	7	1	1
1328	BP	GO:0051316	attachment of spindle microtubules to kinetochore involved in meiotic chromosome segregation	1	1	1
1329	BP	GO:0106046	guanine deglycation, glyoxal removal	1	1	1
1330	BP	GO:1903721	positive regulation of I-kappaB phosphorylation	7	1	1
1331	BP	GO:0048818	positive regulation of hair follicle maturation	4	1	1
1332	BP	GO:1990049	retrograde neuronal dense core vesicle transport	4	1	1
1333	BP	GO:0001952	regulation of cell-matrix adhesion	107	1	1
1334	BP	GO:0048808	male genitalia morphogenesis	4	1	1
1335	BP	GO:0051098	regulation of binding	307	1	1
1336	BP	GO:0044003	modulation by symbiont of host process	18	1	1
1337	BP	GO:0003128	heart field specification	10	1	1
1338	BP	GO:0002018	renin-angiotensin regulation of aldosterone production	4	1	1
1339	BP	GO:0021513	spinal cord dorsal/ventral patterning	3	1	1
1340	BP	GO:0120094	negative regulation of peptidyl-lysine crotonylation	1	1	1
1341	BP	GO:0019626	short-chain fatty acid catabolic process	7	1	1
1342	BP	GO:0045627	positive regulation of T-helper 1 cell differentiation	6	1	1
1343	BP	GO:0002148	hypochlorous acid metabolic process	1	1	1
1344	BP	GO:0045798	negative regulation of chromatin assembly or disassembly	4	1	1
1345	BP	GO:0090310	negative regulation of DNA methylation-dependent heterochromatin assembly	2	1	1
1346	BP	GO:0010987	negative regulation of high-density lipoprotein particle clearance	1	1	1
1347	BP	GO:0106354	tRNA surveillance	6	1	1
1348	BP	GO:0021534	cell proliferation in hindbrain	7	1	1
1349	BP	GO:0042490	mechanoreceptor differentiation	11	1	1
1350	BP	GO:0046177	D-gluconate catabolic process	2	1	1
1351	BP	GO:0072574	hepatocyte proliferation	6	1	1
1352	BP	GO:0031632	positive regulation of synaptic vesicle fusion to presynaptic active zone membrane	3	1	1
1353	BP	GO:0042816	vitamin B6 metabolic process	3	1	1
1354	BP	GO:0061740	protein targeting to lysosome involved in chaperone-mediated autophagy	3	1	1
1355	BP	GO:0046549	retinal cone cell development	9	1	1
1356	BP	GO:0045541	negative regulation of cholesterol biosynthetic process	4	1	1
1357	BP	GO:1901739	regulation of myoblast fusion	16	1	1
1358	BP	GO:1990441	negative regulation of transcription from RNA polymerase II promoter in response to endoplasmic reticulum stress	3	1	1
1359	BP	GO:0031589	cell-substrate adhesion	131	1	1
1360	BP	GO:0090260	negative regulation of retinal ganglion cell axon guidance	2	1	1
1361	BP	GO:0034762	regulation of transmembrane transport	437	1	1
1362	BP	GO:0007520	myoblast fusion	20	1	1
1363	BP	GO:1905036	positive regulation of antifungal innate immune response	3	1	1
1364	BP	GO:1901081	negative regulation of relaxation of smooth muscle	1	1	1
1365	BP	GO:0018106	peptidyl-histidine phosphorylation	1	1	1
1366	BP	GO:0015779	glucuronoside transport	1	1	1
1367	BP	GO:0055021	regulation of cardiac muscle tissue growth	52	1	1
1368	BP	GO:0031341	regulation of cell killing	87	1	1
1369	BP	GO:1900273	positive regulation of long-term synaptic potentiation	18	1	1
1370	BP	GO:1904959	regulation of cytochrome-c oxidase activity	6	1	1
1371	BP	GO:1904202	negative regulation of iodide transport	1	1	1
1372	BP	GO:0002278	eosinophil activation involved in immune response	3	1	1
1373	BP	GO:1903729	regulation of plasma membrane organization	12	1	1
1374	BP	GO:0046146	tetrahydrobiopterin metabolic process	8	1	1
1375	BP	GO:0060434	bronchus morphogenesis	2	1	1
1376	BP	GO:0061440	kidney vasculature development	4	1	1
1377	BP	GO:0070091	glucagon secretion	1	1	1
1378	BP	GO:0007626	locomotory behavior	129	1	1
1379	BP	GO:0009060	aerobic respiration	99	1	1
1380	BP	GO:0070544	histone H3-K36 demethylation	8	1	1
1381	BP	GO:1900274	regulation of phospholipase C activity	41	1	1
1382	BP	GO:0055001	muscle cell development	68	1	1
1383	BP	GO:0090141	positive regulation of mitochondrial fission	21	1	1
1384	BP	GO:0046390	ribose phosphate biosynthetic process	146	1	1
1385	BP	GO:0060738	epithelial-mesenchymal signaling involved in prostate gland development	2	1	1
1386	BP	GO:0150127	regulation of interleukin-33 production	1	1	1
1387	BP	GO:0060735	regulation of eIF2 alpha phosphorylation by dsRNA	1	1	1
1388	BP	GO:0016080	synaptic vesicle targeting	4	1	1
1389	BP	GO:0021681	cerebellar granular layer development	3	1	1
1390	BP	GO:0007634	optokinetic behavior	1	1	1
1391	BP	GO:0090103	cochlea morphogenesis	10	1	1
1392	BP	GO:0048245	eosinophil chemotaxis	17	1	1
1393	BP	GO:0015912	short-chain fatty acid transport	2	1	1
1394	BP	GO:0002689	negative regulation of leukocyte chemotaxis	13	1	1
1395	BP	GO:1904465	negative regulation of matrix metallopeptidase secretion	2	1	1
1396	BP	GO:0072287	metanephric distal tubule morphogenesis	1	1	1
1397	BP	GO:0000768	syncytium formation by plasma membrane fusion	23	1	1
1398	BP	GO:0061621	canonical glycolysis	10	1	1
1399	BP	GO:0031642	negative regulation of myelination	9	1	1
1400	BP	GO:0001315	age-dependent response to reactive oxygen species	1	1	1
1401	BP	GO:0060743	epithelial cell maturation involved in prostate gland development	3	1	1
1402	BP	GO:0010968	regulation of microtubule nucleation	9	1	1
1403	BP	GO:0044334	canonical Wnt signaling pathway involved in positive regulation of epithelial to mesenchymal transition	2	1	1
1404	BP	GO:0035810	positive regulation of urine volume	12	1	1
1405	BP	GO:0046470	phosphatidylcholine metabolic process	49	1	1
1406	BP	GO:0006525	arginine metabolic process	13	1	1
1407	BP	GO:2000546	positive regulation of endothelial cell chemotaxis to fibroblast growth factor	4	1	1
1408	BP	GO:1901314	regulation of histone H2A K63-linked ubiquitination	4	1	1
1409	BP	GO:0099159	regulation of modification of postsynaptic structure	8	1	1
1410	BP	GO:0003073	regulation of systemic arterial blood pressure	37	1	1
1411	BP	GO:0110009	formin-nucleated actin cable organization	3	1	1
1412	BP	GO:1905446	regulation of mitochondrial ATP synthesis coupled electron transport	5	1	1
1413	BP	GO:0044362	negative regulation of molecular function in other organism	4	1	1
1414	BP	GO:0032962	positive regulation of inositol trisphosphate biosynthetic process	5	1	1
1415	BP	GO:0006311	meiotic gene conversion	2	1	1
1416	BP	GO:0036414	histone citrullination	1	1	1
1417	BP	GO:0071816	tail-anchored membrane protein insertion into ER membrane	16	1	1
1418	BP	GO:0033574	response to testosterone	36	1	1
1419	BP	GO:0045648	positive regulation of erythrocyte differentiation	26	1	1
1420	BP	GO:0072061	inner medullary collecting duct development	2	1	1
1421	BP	GO:0033370	maintenance of protein location in mast cell secretory granule	1	1	1
1422	BP	GO:0048146	positive regulation of fibroblast proliferation	43	1	1
1423	BP	GO:0034154	toll-like receptor 7 signaling pathway	4	1	1
1424	BP	GO:1902462	positive regulation of mesenchymal stem cell proliferation	5	1	1
1425	BP	GO:0044848	biological phase	1	1	1
1426	BP	GO:0002702	positive regulation of production of molecular mediator of immune response	99	1	1
1427	BP	GO:0000963	mitochondrial RNA processing	14	1	1
1428	BP	GO:0048478	replication fork protection	9	1	1
1429	BP	GO:0110149	regulation of biomineralization	75	1	1
1430	BP	GO:2000044	negative regulation of cardiac cell fate specification	1	1	1
1431	BP	GO:0018002	N-terminal peptidyl-glutamic acid acetylation	2	1	1
1432	BP	GO:1990868	response to chemokine	13	1	1
1433	BP	GO:0001516	prostaglandin biosynthetic process	13	1	1
1434	BP	GO:0002043	blood vessel endothelial cell proliferation involved in sprouting angiogenesis	6	1	1
1435	BP	GO:0006560	proline metabolic process	9	1	1
1436	BP	GO:0002731	negative regulation of dendritic cell cytokine production	2	1	1
1437	BP	GO:0019413	acetate biosynthetic process	2	1	1
1438	BP	GO:0060272	embryonic skeletal joint morphogenesis	6	1	1
1439	BP	GO:0044650	adhesion of symbiont to host cell	10	1	1
1440	BP	GO:0001951	intestinal D-glucose absorption	1	1	1
1441	BP	GO:0000436	carbon catabolite activation of transcription from RNA polymerase II promoter	4	1	1
1442	BP	GO:0021884	forebrain neuron development	14	1	1
1443	BP	GO:1903326	regulation of tRNA metabolic process	1	1	1
1444	BP	GO:1903704	negative regulation of production of siRNA involved in RNA interference	1	1	1
1445	BP	GO:0042532	negative regulation of tyrosine phosphorylation of STAT protein	10	1	1
1446	BP	GO:0099050	vesicle scission	1	1	1
1447	BP	GO:1904998	negative regulation of leukocyte adhesion to arterial endothelial cell	1	1	1
1448	BP	GO:1904567	response to wortmannin	1	1	1
1449	BP	GO:0060700	regulation of ribonuclease activity	8	1	1
1450	BP	GO:0046745	viral capsid secondary envelopment	1	1	1
1451	BP	GO:0070167	regulation of biomineral tissue development	74	1	1
1452	BP	GO:0070257	positive regulation of mucus secretion	5	1	1
1453	BP	GO:1902633	1-phosphatidyl-1D-myo-inositol 4,5-bisphosphate metabolic process	3	1	1
1454	BP	GO:1902692	regulation of neuroblast proliferation	26	1	1
1455	BP	GO:0036465	synaptic vesicle recycling	7	1	1
1456	BP	GO:0040033	negative regulation of translation, ncRNA-mediated	11	1	1
1457	BP	GO:0007020	microtubule nucleation	23	1	1
1458	BP	GO:0110024	positive regulation of cardiac muscle myoblast proliferation	3	1	1
1459	BP	GO:1904692	positive regulation of type B pancreatic cell proliferation	2	1	1
1460	BP	GO:1905279	regulation of retrograde transport, endosome to Golgi	5	1	1
1461	BP	GO:0006216	cytidine catabolic process	8	1	1
1462	BP	GO:0007315	pole plasm assembly	1	1	1
1463	BP	GO:0045621	positive regulation of lymphocyte differentiation	94	1	1
1464	BP	GO:0002316	follicular B cell differentiation	4	1	1
1465	BP	GO:0035507	regulation of myosin-light-chain-phosphatase activity	7	1	1
1466	BP	GO:0000454	snoRNA guided rRNA pseudouridine synthesis	3	1	1
1467	BP	GO:0032644	regulation of fractalkine production	2	1	1
1468	BP	GO:1904924	negative regulation of mitophagy in response to mitochondrial depolarization	1	1	1
1469	BP	GO:0008306	associative learning	65	1	1
1470	BP	GO:0006364	rRNA processing	185	1	1
1471	BP	GO:0097190	apoptotic signaling pathway	216	1	1
1472	BP	GO:0009156	ribonucleoside monophosphate biosynthetic process	33	1	1
1473	BP	GO:0001823	mesonephros development	9	1	1
1474	BP	GO:0001660	fever generation	3	1	1
1475	BP	GO:0033146	regulation of intracellular estrogen receptor signaling pathway	32	1	1
1476	BP	GO:0048014	Tie signaling pathway	3	1	1
1477	BP	GO:0051418	microtubule nucleation by microtubule organizing center	5	1	1
1478	BP	GO:0045827	negative regulation of isoprenoid metabolic process	2	1	1
1479	BP	GO:0043114	regulation of vascular permeability	38	1	1
1480	BP	GO:0019722	calcium-mediated signaling	121	1	1
1481	BP	GO:0046711	GDP biosynthetic process	1	1	1
1482	BP	GO:0060058	positive regulation of apoptotic process involved in mammary gland involution	2	1	1
1483	BP	GO:0015960	diadenosine polyphosphate biosynthetic process	3	1	1
1484	BP	GO:0035999	tetrahydrofolate interconversion	9	1	1
1485	BP	GO:0061709	reticulophagy	13	1	1
1486	BP	GO:0002397	MHC class I protein complex assembly	1	1	1
1487	BP	GO:0046602	regulation of mitotic centrosome separation	7	1	1
1488	BP	GO:1903200	positive regulation of L-dopa decarboxylase activity	1	1	1
1489	BP	GO:0018107	peptidyl-threonine phosphorylation	64	1	1
1490	BP	GO:0014821	phasic smooth muscle contraction	16	1	1
1491	BP	GO:1903744	positive regulation of anterograde synaptic vesicle transport	2	1	1
1492	BP	GO:0006554	lysine catabolic process	6	1	1
1493	BP	GO:0061105	regulation of stomach neuroendocrine cell differentiation	1	1	1
1494	BP	GO:0034097	response to cytokine	483	1	1
1495	BP	GO:0022616	DNA strand elongation	18	1	1
1496	BP	GO:2000352	negative regulation of endothelial cell apoptotic process	27	1	1
1497	BP	GO:0015742	alpha-ketoglutarate transport	1	1	1
1498	BP	GO:0019081	viral translation	1	1	1
1499	BP	GO:1905269	positive regulation of chromatin organization	91	1	1
1500	BP	GO:0090032	negative regulation of steroid hormone biosynthetic process	4	1	1
1501	BP	GO:0048864	stem cell development	25	1	1
1502	BP	GO:0006509	membrane protein ectodomain proteolysis	18	1	1
1503	BP	GO:0002158	osteoclast proliferation	4	1	1
1504	BP	GO:1902228	positive regulation of macrophage colony-stimulating factor signaling pathway	1	1	1
1505	BP	GO:0099607	lateral attachment of mitotic spindle microtubules to kinetochore	1	1	1
1506	BP	GO:0007096	regulation of exit from mitosis	15	1	1
1507	BP	GO:0033633	negative regulation of cell-cell adhesion mediated by integrin	1	1	1
1508	BP	GO:0043985	histone H4-R3 methylation	6	1	1
1509	BP	GO:0001773	myeloid dendritic cell activation	21	1	1
1510	BP	GO:0051155	positive regulation of striated muscle cell differentiation	36	1	1
1511	BP	GO:1903034	regulation of response to wounding	132	1	1
1512	BP	GO:0001694	histamine biosynthetic process	2	1	1
1513	BP	GO:2000468	regulation of peroxidase activity	3	1	1
1514	BP	GO:1904412	regulation of cardiac ventricle development	1	1	1
1515	BP	GO:0009074	aromatic amino acid family catabolic process	16	1	1
1516	BP	GO:0070202	regulation of establishment of protein localization to chromosome	12	1	1
1517	BP	GO:0061739	protein lipidation involved in autophagosome assembly	4	1	1
1518	BP	GO:0050930	induction of positive chemotaxis	13	1	1
1519	BP	GO:0032098	regulation of appetite	17	1	1
1520	BP	GO:1904411	positive regulation of secretory granule organization	2	1	1
1521	BP	GO:1903690	negative regulation of wound healing, spreading of epidermal cells	3	1	1
1522	BP	GO:1903659	regulation of complement-dependent cytotoxicity	6	1	1
1523	BP	GO:1901624	negative regulation of lymphocyte chemotaxis	3	1	1
1524	BP	GO:0051585	negative regulation of dopamine uptake involved in synaptic transmission	1	1	1
1525	BP	GO:0090186	regulation of pancreatic juice secretion	6	1	1
1526	BP	GO:1900373	positive regulation of purine nucleotide biosynthetic process	20	1	1
1527	BP	GO:1903490	positive regulation of mitotic cytokinesis	2	1	1
1528	BP	GO:0061346	planar cell polarity pathway involved in heart morphogenesis	1	1	1
1529	BP	GO:1903236	regulation of leukocyte tethering or rolling	16	1	1
1530	BP	GO:0002913	positive regulation of lymphocyte anergy	3	1	1
1531	BP	GO:0032597	B cell receptor transport into membrane raft	1	1	1
1532	BP	GO:1902847	regulation of neuronal signal transduction	1	1	1
1533	BP	GO:0035782	mature natural killer cell chemotaxis	1	1	1
1534	BP	GO:1903383	regulation of hydrogen peroxide-induced neuron intrinsic apoptotic signaling pathway	2	1	1
1535	BP	GO:1990108	protein linear deubiquitination	3	1	1
1536	BP	GO:0002040	sprouting angiogenesis	24	1	1
1537	BP	GO:0006527	arginine catabolic process	7	1	1
1538	BP	GO:0008283	cell population proliferation	376	1	1
1539	BP	GO:0034497	protein localization to phagophore assembly site	11	1	1
1540	BP	GO:0071671	regulation of smooth muscle cell chemotaxis	6	1	1
1541	BP	GO:0021978	telencephalon regionalization	5	1	1
1542	BP	GO:0030277	maintenance of gastrointestinal epithelium	15	1	1
1543	BP	GO:2000418	positive regulation of eosinophil migration	4	1	1
1544	BP	GO:1905892	negative regulation of cellular response to thapsigargin	1	1	1
1545	BP	GO:0006577	amino-acid betaine metabolic process	15	1	1
1546	BP	GO:0003431	growth plate cartilage chondrocyte development	1	1	1
1547	BP	GO:0002862	negative regulation of inflammatory response to antigenic stimulus	24	1	1
1548	BP	GO:0072710	response to hydroxyurea	10	1	1
1549	BP	GO:2000718	regulation of maintenance of mitotic sister chromatid cohesion, centromeric	1	1	1
1550	BP	GO:0038101	sequestering of nodal from receptor via nodal binding	1	1	1
1551	BP	GO:0106120	positive regulation of sterol biosynthetic process	7	1	1
1552	BP	GO:2000177	regulation of neural precursor cell proliferation	65	1	1
1553	BP	GO:0019218	regulation of steroid metabolic process	80	1	1
1554	BP	GO:0099543	trans-synaptic signaling by soluble gas	3	1	1
1555	BP	GO:0030885	regulation of myeloid dendritic cell activation	4	1	1
1556	BP	GO:1900131	negative regulation of lipid binding	1	1	1
1557	BP	GO:0070446	negative regulation of oligodendrocyte progenitor proliferation	1	1	1
1558	BP	GO:0097198	histone H3-K36 trimethylation	2	1	1
1559	BP	GO:0008295	spermidine biosynthetic process	3	1	1
1560	BP	GO:0097320	plasma membrane tubulation	10	1	1
1561	BP	GO:1902305	regulation of sodium ion transmembrane transport	54	1	1
1562	BP	GO:0048646	anatomical structure formation involved in morphogenesis	576	1	1
1563	BP	GO:0002888	positive regulation of myeloid leukocyte mediated immunity	19	1	1
1564	BP	GO:1902962	regulation of metalloendopeptidase activity involved in amyloid precursor protein catabolic process	2	1	1
1565	BP	GO:0033601	positive regulation of mammary gland epithelial cell proliferation	5	1	1
1566	BP	GO:0061668	mitochondrial ribosome assembly	2	1	1
1567	BP	GO:0061767	negative regulation of lung blood pressure	1	1	1
1568	BP	GO:0071331	cellular response to hexose stimulus	56	1	1
1569	BP	GO:1903723	negative regulation of centriole elongation	2	1	1
1570	BP	GO:2000473	positive regulation of hematopoietic stem cell migration	2	1	1
1571	BP	GO:0003334	keratinocyte development	8	1	1
1572	BP	GO:0010903	negative regulation of very-low-density lipoprotein particle remodeling	4	1	1
1573	BP	GO:2001280	positive regulation of unsaturated fatty acid biosynthetic process	8	1	1
1574	BP	GO:0051692	cellular oligosaccharide catabolic process	1	1	1
1575	BP	GO:0061792	secretory granule maturation	2	1	1
1576	BP	GO:0061205	paramesonephric duct development	3	1	1
1577	BP	GO:0070942	neutrophil mediated cytotoxicity	9	1	1
1578	BP	GO:0043415	positive regulation of skeletal muscle tissue regeneration	5	1	1
1579	BP	GO:0090242	retinoic acid receptor signaling pathway involved in somitogenesis	1	1	1
1580	BP	GO:0061623	glycolytic process from galactose	1	1	1
1581	BP	GO:0021965	spinal cord ventral commissure morphogenesis	2	1	1
1582	BP	GO:0043988	histone H3-S28 phosphorylation	3	1	1
1583	BP	GO:0070965	positive regulation of neutrophil mediated killing of fungus	1	1	1
1584	BP	GO:0035988	chondrocyte proliferation	9	1	1
1585	BP	GO:0043380	regulation of memory T cell differentiation	11	1	1
1586	BP	GO:0009131	pyrimidine nucleoside monophosphate catabolic process	8	1	1
1587	BP	GO:0032920	putrescine acetylation	1	1	1
1588	BP	GO:0050960	detection of temperature stimulus involved in thermoception	4	1	1
1589	BP	GO:1903096	protein localization to meiotic spindle midzone	1	1	1
1590	BP	GO:0006149	deoxyinosine catabolic process	2	1	1
1591	BP	GO:0030808	regulation of nucleotide biosynthetic process	29	1	1
1592	BP	GO:0150143	regulation of CD80 production	1	1	1
1593	BP	GO:2000391	positive regulation of neutrophil extravasation	4	1	1
1594	BP	GO:1903080	regulation of C-C chemokine receptor CCR7 signaling pathway	1	1	1
1595	BP	GO:0009648	photoperiodism	29	1	1
1596	BP	GO:0032000	positive regulation of fatty acid beta-oxidation	10	1	1
1597	BP	GO:0010453	regulation of cell fate commitment	23	1	1
1598	BP	GO:0006627	protein processing involved in protein targeting to mitochondrion	2	1	1
1599	BP	GO:0014706	striated muscle tissue development	84	1	1
1600	BP	GO:0071352	cellular response to interleukin-2	1	1	1
1601	BP	GO:0015748	organophosphate ester transport	63	1	1
1602	BP	GO:0002879	positive regulation of acute inflammatory response to non-antigenic stimulus	2	1	1
1603	BP	GO:1902949	positive regulation of tau-protein kinase activity	6	1	1
1604	BP	GO:1903373	positive regulation of endoplasmic reticulum tubular network organization	3	1	1
1605	BP	GO:0036359	renal potassium excretion	1	1	1
1606	BP	GO:0010894	negative regulation of steroid biosynthetic process	18	1	1
1607	BP	GO:0031946	regulation of glucocorticoid biosynthetic process	7	1	1
1608	BP	GO:1904542	regulation of free ubiquitin chain polymerization	1	1	1
1609	BP	GO:1905834	response to pyrimidine ribonucleotide	1	1	1
1610	BP	GO:0032196	transposition	1	1	1
1611	BP	GO:0046465	dolichyl diphosphate metabolic process	6	1	1
1612	BP	GO:0010980	positive regulation of vitamin D 24-hydroxylase activity	3	1	1
1613	BP	GO:1905737	positive regulation of L-proline import across plasma membrane	2	1	1
1614	BP	GO:0045860	positive regulation of protein kinase activity	336	1	1
1615	BP	GO:0032902	nerve growth factor production	2	1	1
1616	BP	GO:1903679	positive regulation of cap-independent translational initiation	3	1	1
1617	BP	GO:0001657	ureteric bud development	28	1	1
1618	BP	GO:1903911	positive regulation of receptor clustering	5	1	1
1619	BP	GO:1905616	regulation of miRNA mediated inhibition of translation	7	1	1
1620	BP	GO:0051890	regulation of cardioblast differentiation	8	1	1
1621	BP	GO:0032735	positive regulation of interleukin-12 production	39	1	1
1622	BP	GO:0010459	negative regulation of heart rate	7	1	1
1623	BP	GO:0070234	positive regulation of T cell apoptotic process	10	1	1
1624	BP	GO:0045168	cell-cell signaling involved in cell fate commitment	2	1	1
1625	BP	GO:0038061	NIK/NF-kappaB signaling	14	1	1
1626	BP	GO:0070827	chromatin maintenance	6	1	1
1627	BP	GO:0071029	nuclear ncRNA surveillance	6	1	1
1628	BP	GO:0061370	testosterone biosynthetic process	5	1	1
1629	BP	GO:0036016	cellular response to interleukin-3	6	1	1
1630	BP	GO:1990416	cellular response to brain-derived neurotrophic factor stimulus	7	1	1
1631	BP	GO:0036363	transforming growth factor beta activation	1	1	1
1632	BP	GO:0060350	endochondral bone morphogenesis	4	1	1
1633	BP	GO:0035385	Roundabout signaling pathway	5	1	1
1634	BP	GO:0060042	retina morphogenesis in camera-type eye	7	1	1
1635	BP	GO:0030719	P granule organization	1	1	1
1636	BP	GO:1901983	regulation of protein acetylation	65	1	1
1637	BP	GO:0061772	xenobiotic transport across blood-nerve barrier	1	1	1
1638	BP	GO:1904023	regulation of glucose catabolic process to lactate via pyruvate	4	1	1
1639	BP	GO:0045821	positive regulation of glycolytic process	17	1	1
1640	BP	GO:0038107	nodal signaling pathway involved in determination of left/right asymmetry	3	1	1
1641	BP	GO:0071868	cellular response to monoamine stimulus	33	1	1
1642	BP	GO:0038195	urokinase plasminogen activator signaling pathway	2	1	1
1643	BP	GO:2001295	malonyl-CoA biosynthetic process	2	1	1
1644	BP	GO:0060686	negative regulation of prostatic bud formation	4	1	1
1645	BP	GO:0048232	male gamete generation	255	1	1
1646	BP	GO:0001661	conditioned taste aversion	2	1	1
1647	BP	GO:0008617	guanosine metabolic process	1	1	1
1648	BP	GO:0019932	second-messenger-mediated signaling	187	1	1
1649	BP	GO:0046100	hypoxanthine metabolic process	4	1	1
1650	BP	GO:0033131	regulation of glucokinase activity	9	1	1
1651	BP	GO:0021740	principal sensory nucleus of trigeminal nerve development	2	1	1
1652	BP	GO:1904220	regulation of serine C-palmitoyltransferase activity	3	1	1
1653	BP	GO:1902497	iron-sulfur cluster transmembrane transport	1	1	1
1654	BP	GO:0033377	maintenance of protein location in T cell secretory granule	1	1	1
1655	BP	GO:0042771	intrinsic apoptotic signaling pathway in response to DNA damage by p53 class mediator	24	1	1
1656	BP	GO:0010265	SCF complex assembly	1	1	1
1657	BP	GO:0044027	hypermethylation of CpG island	2	1	1
1658	BP	GO:1901725	regulation of histone deacetylase activity	7	1	1
1659	BP	GO:0034111	negative regulation of homotypic cell-cell adhesion	10	1	1
1660	BP	GO:0060667	branch elongation involved in salivary gland morphogenesis	2	1	1
1661	BP	GO:0032672	regulation of interleukin-3 production	2	1	1
1662	BP	GO:0006188	IMP biosynthetic process	11	1	1
1663	BP	GO:0021952	central nervous system projection neuron axonogenesis	20	1	1
1664	BP	GO:0097695	establishment of protein-containing complex localization to telomere	2	1	1
1665	BP	GO:0150011	regulation of neuron projection arborization	15	1	1
1666	BP	GO:0061889	negative regulation of astrocyte activation	3	1	1
1667	BP	GO:0036153	triglyceride acyl-chain remodeling	1	1	1
1668	BP	GO:2000180	negative regulation of androgen biosynthetic process	1	1	1
1669	BP	GO:1902616	acyl carnitine transmembrane transport	1	1	1
1670	BP	GO:1900229	negative regulation of single-species biofilm formation in or on host organism	1	1	1
1671	BP	GO:0033386	geranylgeranyl diphosphate biosynthetic process	1	1	1
1672	BP	GO:0061187	regulation of ribosomal DNA heterochromatin assembly	2	1	1
1673	BP	GO:0072138	mesenchymal cell proliferation involved in ureteric bud development	3	1	1
1674	BP	GO:0006972	hyperosmotic response	21	1	1
1675	BP	GO:0043525	positive regulation of neuron apoptotic process	50	1	1
1676	BP	GO:0042509	regulation of tyrosine phosphorylation of STAT protein	72	1	1
1677	BP	GO:0032332	positive regulation of chondrocyte differentiation	15	1	1
1678	BP	GO:1905031	regulation of membrane repolarization during cardiac muscle cell action potential	3	1	1
1679	BP	GO:0061384	heart trabecula morphogenesis	17	1	1
1680	BP	GO:0006198	cAMP catabolic process	7	1	1
1681	BP	GO:0150077	regulation of neuroinflammatory response	27	1	1
1682	BP	GO:0072554	blood vessel lumenization	2	1	1
1683	BP	GO:0060265	positive regulation of respiratory burst involved in inflammatory response	2	1	1
1684	BP	GO:0007130	synaptonemal complex assembly	18	1	1
1685	BP	GO:1902498	regulation of protein autoubiquitination	4	1	1
1686	BP	GO:0060506	smoothened signaling pathway involved in lung development	1	1	1
1687	BP	GO:0070352	positive regulation of white fat cell proliferation	1	1	1
1688	BP	GO:0090320	regulation of chylomicron remnant clearance	1	1	1
1689	BP	GO:0032227	negative regulation of synaptic transmission, dopaminergic	2	1	1
1690	BP	GO:0015872	dopamine transport	7	1	1
1691	BP	GO:0070200	establishment of protein localization to telomere	5	1	1
1692	BP	GO:0031620	regulation of fever generation	9	1	1
1693	BP	GO:0060412	ventricular septum morphogenesis	30	1	1
1694	BP	GO:0032832	regulation of CD4-positive, CD25-positive, alpha-beta regulatory T cell differentiation involved in immune response	2	1	1
1695	BP	GO:2000533	negative regulation of renal albumin absorption	1	1	1
1696	BP	GO:0070973	protein localization to endoplasmic reticulum exit site	7	1	1
1697	BP	GO:0060702	negative regulation of endoribonuclease activity	1	1	1
1698	BP	GO:0002465	peripheral tolerance induction	1	1	1
1699	BP	GO:0032387	negative regulation of intracellular transport	47	1	1
1700	BP	GO:0009439	cyanate metabolic process	2	1	1
1701	BP	GO:0060126	somatotropin secreting cell differentiation	1	1	1
1702	BP	GO:1902668	negative regulation of axon guidance	2	1	1
1703	BP	GO:0046628	positive regulation of insulin receptor signaling pathway	19	1	1
1704	BP	GO:0016572	histone phosphorylation	28	1	1
1705	BP	GO:0010872	regulation of cholesterol esterification	12	1	1
1706	BP	GO:0060177	regulation of angiotensin metabolic process	2	1	1
1707	BP	GO:0031048	heterochromatin assembly by small RNA	1	1	1
1708	BP	GO:0010831	positive regulation of myotube differentiation	9	1	1
1709	BP	GO:0060591	chondroblast differentiation	5	1	1
1710	BP	GO:1904869	regulation of protein localization to Cajal body	11	1	1
1711	BP	GO:0150063	visual system development	1	1	1
1712	BP	GO:0021558	trochlear nerve development	1	1	1
1713	BP	GO:0002851	positive regulation of peripheral T cell tolerance induction	1	1	1
1714	BP	GO:2000196	positive regulation of female gonad development	1	1	1
1715	BP	GO:2000855	regulation of mineralocorticoid secretion	5	1	1
1716	BP	GO:0007492	endoderm development	15	1	1
1717	BP	GO:0000278	mitotic cell cycle	119	1	1
1718	BP	GO:0060009	Sertoli cell development	8	1	1
1719	BP	GO:1905063	regulation of vascular associated smooth muscle cell differentiation	15	1	1
1720	BP	GO:0006701	progesterone biosynthetic process	2	1	1
1721	BP	GO:0051295	establishment of meiotic spindle localization	4	1	1
1722	BP	GO:0070212	protein poly-ADP-ribosylation	5	1	1
1723	BP	GO:0043045	DNA methylation involved in embryo development	4	1	1
1724	BP	GO:0044409	entry into host	91	1	1
1725	BP	GO:0009966	regulation of signal transduction	2203	1	1
1726	BP	GO:0043299	leukocyte degranulation	22	1	1
1727	BP	GO:2000536	negative regulation of entry of bacterium into host cell	2	1	1
1728	BP	GO:0006590	thyroid hormone generation	10	1	1
1729	BP	GO:0006566	threonine metabolic process	4	1	1
1730	BP	GO:0150175	regulation of phosphatidylethanolamine metabolic process	1	1	1
1731	BP	GO:0030221	basophil differentiation	2	1	1
1732	BP	GO:1990048	anterograde neuronal dense core vesicle transport	3	1	1
1733	BP	GO:0031339	negative regulation of vesicle fusion	5	1	1
1734	BP	GO:1902093	positive regulation of flagellated sperm motility	7	1	1
1735	BP	GO:1901706	mesenchymal cell differentiation involved in bone development	1	1	1
1736	BP	GO:0046519	sphingoid metabolic process	18	1	1
1737	BP	GO:0010763	positive regulation of fibroblast migration	12	1	1
1738	BP	GO:1905404	positive regulation of activated CD8-positive, alpha-beta T cell apoptotic process	1	1	1
1739	BP	GO:0034157	positive regulation of toll-like receptor 7 signaling pathway	4	1	1
1740	BP	GO:0060327	cytoplasmic actin-based contraction involved in cell motility	1	1	1
1741	BP	GO:0055075	potassium ion homeostasis	25	1	1
1742	BP	GO:0043309	regulation of eosinophil degranulation	3	1	1
1743	BP	GO:1901492	positive regulation of lymphangiogenesis	1	1	1
1744	BP	GO:0071442	positive regulation of histone H3-K14 acetylation	3	1	1
1745	BP	GO:0046460	neutral lipid biosynthetic process	24	1	1
1746	BP	GO:0010043	response to zinc ion	40	1	1
1747	BP	GO:0045719	negative regulation of glycogen biosynthetic process	5	1	1
1748	BP	GO:0030501	positive regulation of bone mineralization	30	1	1
1749	BP	GO:1903461	Okazaki fragment processing involved in mitotic DNA replication	1	1	1
1750	BP	GO:1901834	regulation of deadenylation-independent decapping of nuclear-transcribed mRNA	1	1	1
1751	BP	GO:0003148	outflow tract septum morphogenesis	22	1	1
1752	BP	GO:0051303	establishment of chromosome localization	58	1	1
1753	BP	GO:0001582	detection of chemical stimulus involved in sensory perception of sweet taste	2	1	1
1754	BP	GO:1902941	regulation of voltage-gated chloride channel activity	2	1	1
1755	BP	GO:0061289	Wnt signaling pathway involved in kidney development	2	1	1
1756	BP	GO:0048634	regulation of muscle organ development	32	1	1
1757	BP	GO:0034248	regulation of cellular amide metabolic process	354	1	1
1758	BP	GO:0070104	negative regulation of interleukin-6-mediated signaling pathway	1	1	1
1759	BP	GO:0006563	L-serine metabolic process	11	1	1
1760	BP	GO:0021987	cerebral cortex development	59	1	1
1761	BP	GO:0043152	induction of bacterial agglutination	5	1	1
1762	BP	GO:0001573	ganglioside metabolic process	23	1	1
1763	BP	GO:0052332	modification by organism of membrane in other organism involved in symbiotic interaction	2	1	1
1764	BP	GO:0007620	copulation	2	1	1
1765	BP	GO:0032679	regulation of TRAIL production	2	1	1
1766	BP	GO:1903884	regulation of chemokine (C-C motif) ligand 20 production	1	1	1
1767	BP	GO:0031651	negative regulation of heat generation	1	1	1
1768	BP	GO:0044282	small molecule catabolic process	306	1	1
1769	BP	GO:0060322	head development	14	1	1
1770	BP	GO:1903897	regulation of PERK-mediated unfolded protein response	9	1	1
1771	BP	GO:0045671	negative regulation of osteoclast differentiation	20	1	1
1772	BP	GO:0016203	muscle attachment	1	1	1
1773	BP	GO:1905875	negative regulation of postsynaptic density organization	1	1	1
1774	BP	GO:0033140	negative regulation of peptidyl-serine phosphorylation of STAT protein	2	1	1
1775	BP	GO:0035646	endosome to melanosome transport	9	1	1
1776	BP	GO:0045986	negative regulation of smooth muscle contraction	14	1	1
1777	BP	GO:0045669	positive regulation of osteoblast differentiation	51	1	1
1778	BP	GO:1903599	positive regulation of autophagy of mitochondrion	11	1	1
1779	BP	GO:1905684	regulation of plasma membrane repair	3	1	1
1780	BP	GO:0046786	viral replication complex formation and maintenance	1	1	1
1781	BP	GO:0006820	anion transport	214	1	1
1782	BP	GO:1905668	positive regulation of protein localization to endosome	7	1	1
1783	BP	GO:0048338	mesoderm structural organization	1	1	1
1784	BP	GO:1901382	regulation of chorionic trophoblast cell proliferation	3	1	1
1785	BP	GO:0043388	positive regulation of DNA binding	52	1	1
1786	BP	GO:0010256	endomembrane system organization	2	1	1
1787	BP	GO:1905461	positive regulation of vascular associated smooth muscle cell apoptotic process	6	1	1
1788	BP	GO:1905885	positive regulation of triglyceride transport	2	1	1
1789	BP	GO:0098759	cellular response to interleukin-8	1	1	1
1790	BP	GO:0001576	globoside biosynthetic process	2	1	1
1791	BP	GO:0009174	pyrimidine ribonucleoside monophosphate biosynthetic process	10	1	1
1792	BP	GO:0002313	mature B cell differentiation involved in immune response	20	1	1
1793	BP	GO:0006729	tetrahydrobiopterin biosynthetic process	7	1	1
1794	BP	GO:0006535	cysteine biosynthetic process from serine	2	1	1
1795	BP	GO:0038172	interleukin-33-mediated signaling pathway	3	1	1
1796	BP	GO:1903707	negative regulation of hemopoiesis	82	1	1
1797	BP	GO:0034354	'de novo' NAD biosynthetic process from tryptophan	6	1	1
1798	BP	GO:0034499	late endosome to Golgi transport	4	1	1
1799	BP	GO:0035984	cellular response to trichostatin A	3	1	1
1800	BP	GO:0071725	response to triacyl bacterial lipopeptide	3	1	1
1801	BP	GO:0045943	positive regulation of transcription by RNA polymerase I	22	1	1
1802	BP	GO:0110151	positive regulation of biomineralization	38	1	1
1803	BP	GO:1905035	negative regulation of antifungal innate immune response	1	1	1
1804	BP	GO:0007268	chemical synaptic transmission	236	1	1
1805	BP	GO:0034698	response to gonadotropin	22	1	1
1806	BP	GO:1902018	negative regulation of cilium assembly	7	1	1
1807	BP	GO:0048205	COPI coating of Golgi vesicle	6	1	1
1808	BP	GO:1905337	positive regulation of aggrephagy	3	1	1
1809	BP	GO:0006090	pyruvate metabolic process	58	1	1
1810	BP	GO:0032713	negative regulation of interleukin-4 production	6	1	1
1811	BP	GO:0022898	regulation of transmembrane transporter activity	209	1	1
1812	BP	GO:0001826	inner cell mass cell differentiation	2	1	1
1813	BP	GO:0018003	peptidyl-lysine N6-acetylation	1	1	1
1814	BP	GO:0090342	regulation of cell aging	45	1	1
1815	BP	GO:0016999	antibiotic metabolic process	1	1	1
1816	BP	GO:0045991	carbon catabolite activation of transcription	5	1	1
1817	BP	GO:0043373	CD4-positive, alpha-beta T cell lineage commitment	12	1	1
1818	BP	GO:0051305	chromosome movement towards spindle pole	7	1	1
1819	BP	GO:1905341	negative regulation of protein localization to kinetochore	1	1	1
1820	BP	GO:1901361	organic cyclic compound catabolic process	290	1	1
1821	BP	GO:1904672	regulation of somatic stem cell population maintenance	6	1	1
1822	BP	GO:0042986	positive regulation of amyloid precursor protein biosynthetic process	4	1	1
1823	BP	GO:0009953	dorsal/ventral pattern formation	42	1	1
1824	BP	GO:0006598	polyamine catabolic process	3	1	1
1825	BP	GO:0021700	developmental maturation	146	1	1
1826	BP	GO:0003093	regulation of glomerular filtration	7	1	1
1827	BP	GO:0048709	oligodendrocyte differentiation	21	1	1
1828	BP	GO:0038007	netrin-activated signaling pathway	9	1	1
1829	BP	GO:0051180	vitamin transport	24	1	1
1830	BP	GO:0086046	membrane depolarization during SA node cell action potential	5	1	1
1831	BP	GO:0003222	ventricular trabecula myocardium morphogenesis	12	1	1
1832	BP	GO:1900164	nodal signaling pathway involved in determination of lateral mesoderm left/right asymmetry	3	1	1
1833	BP	GO:1904050	positive regulation of spontaneous neurotransmitter secretion	1	1	1
1834	BP	GO:1900022	regulation of D-erythro-sphingosine kinase activity	1	1	1
1835	BP	GO:0032364	oxygen homeostasis	6	1	1
1836	BP	GO:0051569	regulation of histone H3-K4 methylation	30	1	1
1837	BP	GO:0014849	ureter smooth muscle contraction	2	1	1
1838	BP	GO:0034755	iron ion transmembrane transport	9	1	1
1839	BP	GO:0044053	translocation of peptides or proteins into host cell cytoplasm	1	1	1
1840	BP	GO:0007339	binding of sperm to zona pellucida	21	1	1
1841	BP	GO:0045626	negative regulation of T-helper 1 cell differentiation	3	1	1
1842	BP	GO:1990790	response to glial cell derived neurotrophic factor	1	1	1
1843	BP	GO:0033182	regulation of histone ubiquitination	12	1	1
1844	BP	GO:0045990	carbon catabolite regulation of transcription	5	1	1
1845	BP	GO:2000224	regulation of testosterone biosynthetic process	2	1	1
1846	BP	GO:1903544	response to butyrate	1	1	1
1847	BP	GO:0061723	glycophagy	2	1	1
1848	BP	GO:1901228	positive regulation of transcription from RNA polymerase II promoter involved in heart development	3	1	1
1849	BP	GO:0097069	cellular response to thyroxine stimulus	1	1	1
1850	BP	GO:2000360	negative regulation of binding of sperm to zona pellucida	3	1	1
1851	BP	GO:0048069	eye pigmentation	1	1	1
1852	BP	GO:0003309	type B pancreatic cell differentiation	7	1	1
1853	BP	GO:0071106	adenosine 3',5'-bisphosphate transmembrane transport	1	1	1
1854	BP	GO:0120252	hydrocarbon metabolic process	6	1	1
1855	BP	GO:1902074	response to salt	10	1	1
1856	BP	GO:0042976	activation of Janus kinase activity	5	1	1
1857	BP	GO:0034315	regulation of Arp2/3 complex-mediated actin nucleation	17	1	1
1858	BP	GO:0006528	asparagine metabolic process	4	1	1
1859	BP	GO:0006909	phagocytosis	64	1	1
1860	BP	GO:0044068	modulation by symbiont of host cellular process	10	1	1
1861	BP	GO:2000734	negative regulation of glial cell-derived neurotrophic factor receptor signaling pathway involved in ureteric bud formation	1	1	1
1862	BP	GO:0035378	carbon dioxide transmembrane transport	1	1	1
1863	BP	GO:0001696	gastric acid secretion	7	1	1
1864	BP	GO:0070668	positive regulation of mast cell proliferation	1	1	1
1865	BP	GO:0019341	dibenzo-p-dioxin catabolic process	1	1	1
1866	BP	GO:2000017	positive regulation of determination of dorsal identity	2	1	1
1867	BP	GO:0010038	response to metal ion	309	1	1
1868	BP	GO:0100001	regulation of skeletal muscle contraction by action potential	1	1	1
1869	BP	GO:1900378	positive regulation of secondary metabolite biosynthetic process	8	1	1
1870	BP	GO:0071499	cellular response to laminar fluid shear stress	6	1	1
1871	BP	GO:1901377	organic heteropentacyclic compound catabolic process	2	1	1
1872	BP	GO:0120072	positive regulation of pyloric antrum smooth muscle contraction	1	1	1
1873	BP	GO:1905430	cellular response to glycine	2	1	1
1874	BP	GO:0009912	auditory receptor cell fate commitment	2	1	1
1875	BP	GO:0021707	cerebellar granule cell differentiation	3	1	1
1876	BP	GO:0043504	mitochondrial DNA repair	5	1	1
1877	BP	GO:0046878	positive regulation of saliva secretion	1	1	1
1878	BP	GO:1905787	regulation of detection of mechanical stimulus involved in sensory perception of touch	1	1	1
1879	BP	GO:1904871	positive regulation of protein localization to Cajal body	11	1	1
1880	BP	GO:0014075	response to amine	45	1	1
1881	BP	GO:0002065	columnar/cuboidal epithelial cell differentiation	38	1	1
1882	BP	GO:0150129	positive regulation of interleukin-33 production	1	1	1
1883	BP	GO:0009180	purine ribonucleoside diphosphate biosynthetic process	5	1	1
1884	BP	GO:0050670	regulation of lymphocyte proliferation	191	1	1
1885	BP	GO:0030261	chromosome condensation	36	1	1
1886	BP	GO:0042276	error-prone translesion synthesis	7	1	1
1887	BP	GO:1903337	positive regulation of vacuolar transport	2	1	1
1888	BP	GO:0060581	cell fate commitment involved in pattern specification	2	1	1
1889	BP	GO:0042866	pyruvate biosynthetic process	5	1	1
1890	BP	GO:0090676	calcium ion transmembrane transport via low voltage-gated calcium channel	1	1	1
1891	BP	GO:0001707	mesoderm formation	28	1	1
1892	BP	GO:0006639	acylglycerol metabolic process	69	1	1
1893	BP	GO:0042886	amide transport	83	1	1
1894	BP	GO:0010041	response to iron(III) ion	4	1	1
1895	BP	GO:0046850	regulation of bone remodeling	41	1	1
1896	BP	GO:0097164	ammonium ion metabolic process	16	1	1
1897	BP	GO:0031930	mitochondria-nucleus signaling pathway	1	1	1
1898	BP	GO:0010730	negative regulation of hydrogen peroxide biosynthetic process	3	1	1
1899	BP	GO:0010796	regulation of multivesicular body size	2	1	1
1900	BP	GO:0007352	zygotic specification of dorsal/ventral axis	3	1	1
1901	BP	GO:1990867	response to gastrin	1	1	1
1902	BP	GO:0060675	ureteric bud morphogenesis	2	1	1
1903	BP	GO:0060687	regulation of branching involved in prostate gland morphogenesis	4	1	1
1904	BP	GO:0072679	thymocyte migration	2	1	1
1905	BP	GO:1901099	negative regulation of signal transduction in absence of ligand	31	1	1
1906	BP	GO:1904527	negative regulation of microtubule binding	2	1	1
1907	BP	GO:0050906	detection of stimulus involved in sensory perception	357	1	1
1908	BP	GO:0016480	negative regulation of transcription by RNA polymerase III	3	1	1
1909	BP	GO:0070601	centromeric sister chromatid cohesion	6	1	1
1910	BP	GO:0002885	positive regulation of hypersensitivity	5	1	1
1911	BP	GO:0044752	response to human chorionic gonadotropin	1	1	1
1912	BP	GO:0006540	glutamate decarboxylation to succinate	2	1	1
1913	BP	GO:0032789	unsaturated monocarboxylic acid metabolic process	1	1	1
1914	BP	GO:0051343	positive regulation of cyclic-nucleotide phosphodiesterase activity	5	1	1
1915	BP	GO:0038115	chemokine (C-C motif) ligand 19 signaling pathway	1	1	1
1916	BP	GO:1904356	regulation of telomere maintenance via telomere lengthening	58	1	1
1917	BP	GO:2000635	negative regulation of primary miRNA processing	3	1	1
1918	BP	GO:0040007	growth	228	1	1
1919	BP	GO:0014742	positive regulation of muscle hypertrophy	25	1	1
1920	BP	GO:0045637	regulation of myeloid cell differentiation	167	1	1
1921	BP	GO:0006844	acyl carnitine transport	1	1	1
1922	BP	GO:0060746	parental behavior	9	1	1
1923	BP	GO:2000403	positive regulation of lymphocyte migration	34	1	1
1924	BP	GO:0019401	alditol biosynthetic process	6	1	1
1925	BP	GO:0014043	negative regulation of neuron maturation	2	1	1
1926	BP	GO:0060948	cardiac vascular smooth muscle cell development	1	1	1
1927	BP	GO:0006448	regulation of translational elongation	16	1	1
1928	BP	GO:0044788	modulation by host of viral process	26	1	1
1929	BP	GO:0036294	cellular response to decreased oxygen levels	107	1	1
1930	BP	GO:1904375	regulation of protein localization to cell periphery	103	1	1
1931	BP	GO:0048732	gland development	215	1	1
1932	BP	GO:0071415	cellular response to purine-containing compound	12	1	1
1933	BP	GO:0030382	sperm mitochondrion organization	1	1	1
1934	BP	GO:0062173	brexanolone metabolic process	2	1	1
1935	BP	GO:1902075	cellular response to salt	3	1	1
1936	BP	GO:0001959	regulation of cytokine-mediated signaling pathway	119	1	1
1937	BP	GO:0003209	cardiac atrium morphogenesis	3	1	1
1938	BP	GO:0042306	regulation of protein import into nucleus	54	1	1
1939	BP	GO:2001300	lipoxin metabolic process	4	1	1
1940	BP	GO:0120093	regulation of peptidyl-lysine crotonylation	1	1	1
1941	BP	GO:0002585	positive regulation of antigen processing and presentation of peptide antigen	2	1	1
1942	BP	GO:0070563	negative regulation of vitamin D receptor signaling pathway	2	1	1
1943	BP	GO:1905045	negative regulation of Schwann cell proliferation involved in axon regeneration	1	1	1
1944	BP	GO:0007207	phospholipase C-activating G protein-coupled acetylcholine receptor signaling pathway	3	1	1
1945	BP	GO:0002780	antibacterial peptide biosynthetic process	1	1	1
1946	BP	GO:0010951	negative regulation of endopeptidase activity	158	1	1
1947	BP	GO:1902689	negative regulation of NAD metabolic process	3	1	1
1948	BP	GO:1903311	regulation of mRNA metabolic process	203	1	1
1949	BP	GO:0006928	movement of cell or subcellular component	1051	1	1
1950	BP	GO:1904016	response to Thyroglobulin triiodothyronine	4	1	1
1951	BP	GO:1903779	regulation of cardiac conduction	17	1	1
1952	BP	GO:0016070	RNA metabolic process	1065	1	1
1953	BP	GO:0051896	regulation of protein kinase B signaling	137	1	1
1954	BP	GO:0140052	cellular response to oxidised low-density lipoprotein particle stimulus	10	1	1
1955	BP	GO:0140527	reciprocal homologous recombination	25	1	1
1956	BP	GO:2000678	negative regulation of transcription regulatory region DNA binding	17	1	1
1957	BP	GO:0051940	regulation of catecholamine uptake involved in synaptic transmission	8	1	1
1958	BP	GO:0060574	intestinal epithelial cell maturation	4	1	1
1959	BP	GO:0000183	rDNA heterochromatin assembly	7	1	1
1960	BP	GO:1903708	positive regulation of hemopoiesis	136	1	1
1961	BP	GO:0060407	negative regulation of penile erection	1	1	1
1962	BP	GO:0070453	regulation of heme biosynthetic process	3	1	1
1963	BP	GO:0006497	protein lipidation	53	1	1
1964	BP	GO:0043038	amino acid activation	42	1	1
1965	BP	GO:0046111	xanthine biosynthetic process	1	1	1
1966	BP	GO:0060083	smooth muscle contraction involved in micturition	2	1	1
1967	BP	GO:0099179	regulation of synaptic membrane adhesion	3	1	1
1968	BP	GO:1901387	positive regulation of voltage-gated calcium channel activity	10	1	1
1969	BP	GO:0000921	septin ring assembly	1	1	1
1970	BP	GO:0070926	regulation of ATP:ADP antiporter activity	1	1	1
1971	BP	GO:0006817	phosphate ion transport	6	1	1
1972	BP	GO:0002526	acute inflammatory response	60	1	1
1973	BP	GO:0150116	regulation of cell-substrate junction organization	59	1	1
1974	BP	GO:0045740	positive regulation of DNA replication	33	1	1
1975	BP	GO:2000011	regulation of adaxial/abaxial pattern formation	1	1	1
1976	BP	GO:0032222	regulation of synaptic transmission, cholinergic	5	1	1
1977	BP	GO:0045221	negative regulation of FasL production	1	1	1
1978	BP	GO:0021797	forebrain anterior/posterior pattern specification	1	1	1
1979	BP	GO:0006446	regulation of translational initiation	65	1	1
1980	BP	GO:0071660	positive regulation of IP-10 production	1	1	1
1981	BP	GO:0003308	negative regulation of Wnt signaling pathway involved in heart development	5	1	1
1982	BP	GO:0010668	ectodermal cell differentiation	4	1	1
1983	BP	GO:2000107	negative regulation of leukocyte apoptotic process	40	1	1
1984	BP	GO:0002215	defense response to nematode	2	1	1
1985	BP	GO:0098657	import into cell	98	1	1
1986	BP	GO:0002456	T cell mediated immunity	16	1	1
1987	BP	GO:0010159	specification of animal organ position	3	1	1
1988	BP	GO:0070303	negative regulation of stress-activated protein kinase signaling cascade	43	1	1
1989	BP	GO:0060405	regulation of penile erection	7	1	1
1990	BP	GO:0046108	uridine metabolic process	2	1	1
1991	BP	GO:1990090	cellular response to nerve growth factor stimulus	43	1	1
1992	BP	GO:0035543	positive regulation of SNARE complex assembly	1	1	1
1993	BP	GO:0019544	arginine catabolic process to glutamate	1	1	1
1994	BP	GO:1905832	positive regulation of spindle assembly	5	1	1
1995	BP	GO:2000854	positive regulation of corticosterone secretion	2	1	1
1996	BP	GO:1905535	regulation of eukaryotic translation initiation factor 4F complex assembly	1	1	1
1997	BP	GO:0048708	astrocyte differentiation	14	1	1
1998	BP	GO:0016926	protein desumoylation	6	1	1
1999	BP	GO:0032014	positive regulation of ARF protein signal transduction	2	1	1
[truncated: 19,240 more rows]

## Sheet: module_go_2
index	Ontology	GO id	GO term	value	pval	qval
1	BP	GO:0006913	nucleocytoplasmic transport	178	1.01908e-11	7.53052e-08
2	BP	GO:0051169	nuclear transport	178	1.01908e-11	7.53052e-08
3	BP	GO:0006606	protein import into nucleus	83	8.64312e-11	3.60725e-07
4	BP	GO:0051170	import into nucleus	85	9.76317e-11	3.60725e-07
5	MF	GO:0017056	structural constituent of nuclear pore	24	1.89005e-10	8.63942e-07
6	BP	GO:0034504	protein localization to nucleus	122	6.15374e-10	1.71462e-06
7	BP	GO:0017038	protein import	125	6.96104e-10	1.71462e-06
8	BP	GO:0050658	RNA transport	134	9.90288e-10	1.75291e-06
9	BP	GO:0050657	nucleic acid transport	134	9.90288e-10	1.75291e-06
10	BP	GO:0051236	establishment of RNA localization	136	1.06748e-09	1.75291e-06
11	BP	GO:0015931	nucleobase-containing compound transport	157	2.20739e-09	3.2623e-06
12	BP	GO:0006405	RNA export from nucleus	67	1.35547e-08	1.82114e-05
13	BP	GO:0072594	establishment of protein localization to organelle	244	2.0355e-08	2.50689e-05
14	BP	GO:0051168	nuclear export	100	6.90362e-08	7.84835e-05
15	BP	GO:0051028	mRNA transport	113	1.1316e-07	0.000119457
16	BP	GO:0046907	intracellular transport	968	2.82605e-07	0.000278441
17	BP	GO:0033365	protein localization to organelle	469	5.36044e-07	0.000495137
18	BP	GO:0071705	nitrogen compound transport	1136	7.3994e-07	0.000643269
19	BP	GO:0006886	intracellular protein transport	533	1.01409e-06	0.000832625
20	BP	GO:0051649	establishment of localization in cell	1224	1.15885e-06	0.000901405
21	BP	GO:0006406	mRNA export from nucleus	50	1.37642e-06	0.0010171
22	BP	GO:0071702	organic substance transport	1314	1.77533e-06	0.00124941
23	CC	GO:0005643	nuclear pore	53	1.64416e-06	0.00310583
24	BP	GO:0051641	cellular localization	1552	4.82857e-06	0.0032437
25	BP	GO:0034613	cellular protein localization	802	7.71776e-06	0.00495917
26	BP	GO:0070727	cellular macromolecule localization	810	8.10664e-06	0.004992
27	BP	GO:0015031	protein transport	913	1.46571e-05	0.00866471
28	BP	GO:0045184	establishment of protein localization	987	2.15393e-05	0.0122435
29	BP	GO:0006810	transport	2454	7.57288e-05	0.0414517
30	BP	GO:0051234	establishment of localization	2573	0.000100641	0.0531205
31	BP	GO:0008104	protein localization	1418	0.000127962	0.065212
32	BP	GO:0033036	macromolecule localization	1439	0.000137512	0.0677429
33	MF	GO:0008139	nuclear localization sequence binding	22	4.85512e-05	0.103541
34	MF	GO:0005198	structural molecule activity	562	6.79552e-05	0.103541
35	BP	GO:0051179	localization	2978	0.000242119	0.115429
36	MF	GO:0005048	signal sequence binding	43	0.0001889	0.215866
37	CC	GO:1990876	cytoplasmic side of nuclear pore	1	0.000503313	0.450652
38	CC	GO:0140513	nuclear protein-containing complex	1028	0.000715699	0.450652
39	BP	GO:0000278	mitotic cell cycle	119	0.0014439	0.666858
40	CC	GO:0005635	nuclear envelope	140	0.0019916	0.681201
41	CC	GO:0031975	envelope	146	0.00216369	0.681201
42	CC	GO:0031967	organelle envelope	146	0.00216369	0.681201
43	CC	GO:0044613	nuclear pore central transport channel	7	0.00351876	0.948568
44	CC	GO:0031080	nuclear pore outer ring	9	0.00452223	0.948568
45	CC	GO:0005654	nucleoplasm	3069	0.00531851	0.948568
46	CC	GO:0042405	nuclear inclusion body	12	0.00602584	0.948568
47	CC	GO:0034399	nuclear periphery	12	0.00602584	0.948568
48	CC	GO:0044615	nuclear pore nuclear basket	12	0.00602584	0.948568
49	BP	GO:0000056	ribosomal small subunit export from nucleus	7	0.00351876	1
50	BP	GO:0000055	ribosomal large subunit export from nucleus	7	0.00351876	1
51	BP	GO:0051292	nuclear pore complex assembly	8	0.0040206	1
52	MF	GO:0005049	nuclear export signal receptor activity	10	0.00502364	1
53	BP	GO:0071426	ribonucleoprotein complex export from nucleus	13	0.00652663	1
54	BP	GO:0033750	ribosome localization	13	0.00652663	1
55	BP	GO:0000054	ribosomal subunit export from nucleus	13	0.00652663	1
56	BP	GO:0071428	rRNA-containing ribonucleoprotein complex export from nucleus	13	0.00652663	1
57	BP	GO:0006999	nuclear pore organization	13	0.00652663	1
58	MF	GO:0042277	peptide binding	258	0.00660796	1
59	BP	GO:0048026	positive regulation of mRNA splicing, via spliceosome	14	0.0070272	1
60	BP	GO:0016973	poly(A)+ mRNA export from nucleus	18	0.0090274	1
61	BP	GO:0046931	pore complex assembly	18	0.0090274	1
62	MF	GO:0033218	amide binding	314	0.00967148	1
63	BP	GO:0006611	protein export from nucleus	23	0.0115229	1
64	BP	GO:0050685	positive regulation of mRNA processing	24	0.0120214	1
65	BP	GO:0033120	positive regulation of RNA splicing	25	0.0125197	1
66	BP	GO:0007049	cell cycle	383	0.0141741	1
67	MF	GO:0140142	nucleocytoplasmic carrier activity	29	0.0145106	1
68	MF	GO:0140597	protein carrier activity	47	0.0234287	1
69	MF	GO:1990841	promoter-specific chromatin binding	53	0.0263863	1
70	BP	GO:0006997	nucleus organization	58	0.0288454	1
71	CC	GO:0010494	cytoplasmic stress granule	61	0.0303183	1
72	CC	GO:0016234	inclusion body	62	0.0308089	1
73	MF	GO:0003724	RNA helicase activity	62	0.0308089	1
74	MF	GO:0140104	molecular carrier activity	64	0.0317894	1
75	MF	GO:0008186	ATPase, acting on RNA	64	0.0317894	1
76	BP	GO:0048024	regulation of mRNA splicing, via spliceosome	73	0.0361914	1
77	BP	GO:1903313	positive regulation of mRNA metabolic process	74	0.0366795	1
78	BP	GO:0044237	cellular metabolic process	5291	0.0371969	1
79	MF	GO:0005215	transporter activity	682	0.0420317	1
80	CC	GO:0005622	intracellular anatomical structure	93	0.0459141	1
81	BP	GO:0046822	regulation of nucleocytoplasmic transport	94	0.0463981	1
82	BP	GO:0031503	protein-containing complex localization	103	0.0507447	1
83	BP	GO:0043484	regulation of RNA splicing	103	0.0507447	1
84	BP	GO:0050684	regulation of mRNA processing	104	0.0512267	1
85	CC	GO:0099080	supramolecular complex	790	0.0550288	1
86	CC	GO:0000776	kinetochore	113	0.0555549	1
87	MF	GO:0008236	serine-type peptidase activity	117	0.0574733	1
88	MF	GO:0017171	serine hydrolase activity	120	0.05891	1
89	MF	GO:0004386	helicase activity	128	0.0627321	1
90	CC	GO:0036464	cytoplasmic ribonucleoprotein granule	190	0.0919177	1
91	BP	GO:0050896	response to stimulus	4212	0.0963654	1
92	CC	GO:0035770	ribonucleoprotein granule	201	0.0970158	1
93	BP	GO:1903311	regulation of mRNA metabolic process	203	0.0979401	1
94	CC	GO:0043226	organelle	7935	0.101107	1
95	MF	GO:0016887	ATP hydrolysis activity	213	0.10255	1
96	CC	GO:0031965	nuclear membrane	214	0.10301	1
97	MF	GO:0031267	small GTPase binding	219	0.105307	1
98	MF	GO:0003713	transcription coactivator activity	229	0.109885	1
99	MF	GO:0003729	mRNA binding	234	0.112167	1
100	BP	GO:0051656	establishment of organelle localization	237	0.113534	1
101	MF	GO:0051020	GTPase binding	249	0.118984	1
102	MF	GO:0003723	RNA binding	1301	0.132644	1
103	BP	GO:0032386	regulation of intracellular transport	280	0.132933	1
104	MF	GO:0140098	catalytic activity, acting on RNA	286	0.135612	1
105	CC	GO:0110165	cellular anatomical entity	11627	0.139173	1
106	MF	GO:0005543	phospholipid binding	310	0.146257	1
107	BP	GO:0051640	organelle localization	344	0.161151	1
108	MF	GO:0140657	ATP-dependent activity	348	0.162889	1
109	MF	GO:0003712	transcription coregulator activity	401	0.185634	1
110	BP	GO:0048519	negative regulation of biological process	3786	0.186196	1
111	BP	GO:0032502	developmental process	3635	0.187105	1
112	MF	GO:0008233	peptidase activity	408	0.188599	1
113	BP	GO:0048523	negative regulation of cellular process	3485	0.190029	1
114	CC	GO:0005737	cytoplasm	3412	0.192199	1
115	CC	GO:0005886	plasma membrane	3303	0.196369	1
116	CC	GO:0005829	cytosol	4325	0.198657	1
117	BP	GO:0044260	cellular macromolecule metabolic process	3245	0.19905	1
118	MF	GO:0003682	chromatin binding	435	0.199952	1
119	MF	GO:0016787	hydrolase activity	1669	0.200257	1
120	CC	GO:0032991	protein-containing complex	4405	0.202481	1
121	MF	GO:0140640	catalytic activity, acting on a nucleic acid	452	0.207032	1
122	CC	GO:0043227	membrane-bounded organelle	7300	0.21518	1
123	BP	GO:0008152	metabolic process	5782	0.219893	1
124	MF	GO:0017111	nucleoside-triphosphatase activity	498	0.225928	1
125	CC	GO:0043229	intracellular organelle	7147	0.22619	1
126	BP	GO:0071704	organic substance metabolic process	5436	0.229496	1
127	MF	GO:0016462	pyrophosphatase activity	534	0.240454	1
128	MF	GO:0016818	hydrolase activity, acting on acid anhydrides, in phosphorus-containing anhydrides	536	0.241254	1
129	MF	GO:0016817	hydrolase activity, acting on acid anhydrides	536	0.241254	1
130	MF	GO:0008289	lipid binding	550	0.246836	1
131	BP	GO:0044238	primary metabolic process	5103	0.247542	1
132	CC	GO:1990904	ribonucleoprotein complex	587	0.261425	1
133	CC	GO:0016604	nuclear body	636	0.280381	1
134	CC	GO:0043228	non-membrane-bounded organelle	2085	0.283157	1
135	CC	GO:0043232	intracellular non-membrane-bounded organelle	2085	0.283157	1
136	BP	GO:0034622	cellular protein-containing complex assembly	651	0.286103	1
137	BP	GO:0060341	regulation of cellular localization	660	0.289517	1
138	BP	GO:0051726	regulation of cell cycle	805	0.342682	1
139	MF	GO:0043169	cation binding	2858	0.346509	1
140	BP	GO:0048583	regulation of response to stimulus	2845	0.346528	1
141	CC	GO:0016021	integral component of membrane	2806	0.346705	1
142	MF	GO:0046872	metal ion binding	2786	0.346866	1
143	CC	GO:0031224	intrinsic component of membrane	2950	0.346937	1
144	CC	GO:0031982	vesicle	2556	0.352299	1
145	BP	GO:0065008	regulation of biological quality	2538	0.353012	1
146	BP	GO:0023051	regulation of signaling	2514	0.354029	1
147	BP	GO:0010646	regulation of cell communication	2505	0.354431	1
148	BP	GO:0006508	proteolysis	860	0.36196	1
149	BP	GO:0065007	biological regulation	8361	0.372093	1
150	BP	GO:0010628	positive regulation of gene expression	892	0.372958	1
151	BP	GO:0065003	protein-containing complex assembly	975	0.40075	1
152	BP	GO:0050789	regulation of biological process	7923	0.409763	1
153	BP	GO:0006807	nitrogen compound metabolic process	4727	0.413031	1
154	BP	GO:0019222	regulation of metabolic process	4682	0.413931	1
155	BP	GO:0048518	positive regulation of biological process	4500	0.419365	1
156	CC	GO:0043231	intracellular membrane-bounded organelle	6423	0.424106	1
157	BP	GO:0060255	regulation of macromolecule metabolic process	4311	0.428052	1
158	BP	GO:0043933	protein-containing complex subunit organization	1094	0.4388	1
159	MF	GO:0005524	ATP binding	1161	0.459322	1
160	BP	GO:1903508	positive regulation of nucleic acid-templated transcription	1198	0.470385	1
161	BP	GO:0045893	positive regulation of transcription, DNA-templated	1198	0.470385	1
162	MF	GO:0140110	transcription regulator activity	1199	0.470681	1
163	BP	GO:1902680	positive regulation of RNA biosynthetic process	1200	0.470977	1
164	MF	GO:0032559	adenyl ribonucleotide binding	1206	0.472751	1
165	MF	GO:0030554	adenyl nucleotide binding	1217	0.475992	1
166	BP	GO:0051254	positive regulation of RNA metabolic process	1281	0.494516	1
167	BP	GO:0010557	positive regulation of macromolecule biosynthetic process	1379	0.521821	1
168	BP	GO:0051049	regulation of transport	1384	0.523181	1
169	BP	GO:0045935	positive regulation of nucleobase-containing compound metabolic process	1423	0.533674	1
170	MF	GO:0035639	purine ribonucleoside triphosphate binding	1435	0.536864	1
171	BP	GO:0031328	positive regulation of cellular biosynthetic process	1478	0.548146	1
172	MF	GO:0032555	purine ribonucleotide binding	1486	0.550219	1
173	MF	GO:0017076	purine nucleotide binding	1499	0.553572	1
174	BP	GO:0009891	positive regulation of biosynthetic process	1501	0.554086	1
175	MF	GO:0032553	ribonucleotide binding	1502	0.554342	1
176	MF	GO:0140096	catalytic activity, acting on a protein	1615	0.582574	1
177	BP	GO:0010605	negative regulation of macromolecule metabolic process	1993	0.598024	1
178	BP	GO:0036211	protein modification process	1961	0.598061	1
179	BP	GO:0006464	cellular protein modification process	1961	0.598061	1
180	BP	GO:0048869	cellular developmental process	1960	0.598064	1
181	BP	GO:0051246	regulation of protein metabolic process	1955	0.598082	1
182	BP	GO:0006139	nucleobase-containing compound metabolic process	1936	0.598179	1
183	BP	GO:0046483	heterocycle metabolic process	2048	0.598249	1
184	BP	GO:0051239	regulation of multicellular organismal process	2053	0.598287	1
185	BP	GO:0050790	regulation of catalytic activity	1897	0.598523	1
186	BP	GO:0006725	cellular aromatic compound metabolic process	2099	0.598772	1
187	BP	GO:0010033	response to organic substance	1869	0.598892	1
188	BP	GO:0043412	macromolecule modification	2111	0.598937	1
189	BP	GO:0051128	regulation of cellular component organization	1861	0.599017	1
190	BP	GO:0009892	negative regulation of metabolic process	2147	0.599529	1
191	BP	GO:0031324	negative regulation of cellular metabolic process	1825	0.599686	1
192	BP	GO:0032268	regulation of cellular protein metabolic process	1823	0.599728	1
193	BP	GO:0050793	regulation of developmental process	1813	0.599948	1
194	BP	GO:0009966	regulation of signal transduction	2203	0.600724	1
195	BP	GO:0044267	cellular protein metabolic process	2206	0.600797	1
196	BP	GO:0032501	multicellular organismal process	2240	0.601689	1
197	MF	GO:0000166	nucleotide binding	1696	0.601881	1
198	BP	GO:0042221	response to chemical	2249	0.601945	1
199	MF	GO:1901265	nucleoside phosphate binding	1697	0.602114	1
200	CC	GO:0065010	extracellular membrane-bounded organelle	1727	0.602432	1
201	CC	GO:0043230	extracellular organelle	1727	0.602432	1
202	CC	GO:1903561	extracellular vesicle	1726	0.602468	1
203	BP	GO:0051716	cellular response to stimulus	2267	0.602479	1
204	BP	GO:0009058	biosynthetic process	1718	0.602755	1
205	BP	GO:1901360	organic cyclic compound metabolic process	2280	0.602885	1
206	BP	GO:0051172	negative regulation of nitrogen compound metabolic process	1712	0.602977	1
207	CC	GO:0070062	extracellular exosome	1711	0.603014	1
208	MF	GO:0016740	transferase activity	1706	0.603204	1
209	BP	GO:0048856	anatomical structure development	2362	0.605806	1
210	MF	GO:0005515	protein binding	9532	0.606901	1
211	BP	GO:0065009	regulation of molecular function	2405	0.607579	1
212	BP	GO:0006950	response to stress	2424	0.608412	1
213	BP	GO:0034641	cellular nitrogen compound metabolic process	2428	0.608592	1
214	MF	GO:0003676	nucleic acid binding	2742	0.626412	1
215	BP	GO:0080090	regulation of primary metabolic process	4035	0.670817	1
216	BP	GO:0051171	regulation of nitrogen compound metabolic process	3905	0.670847	1
217	BP	GO:0048522	positive regulation of cellular process	4153	0.671691	1
218	BP	GO:0043170	macromolecule metabolic process	4173	0.671922	1
219	MF	GO:0043167	ion binding	4175	0.671947	1
220	BP	GO:0031323	regulation of cellular metabolic process	4191	0.672151	1
221	BP	GO:0071840	cellular component organization or biogenesis	3759	0.672163	1
222	CC	GO:0005634	nucleus	3736	0.672497	1
223	BP	GO:0016043	cellular component organization	3719	0.672766	1
224	BP	GO:0050794	regulation of cellular process	7643	0.67352	1
225	BP	GO:1901564	organonitrogen compound metabolic process	3518	0.677405	1
226	BP	GO:0007165	signal transduction	3509	0.677677	1
227	CC	GO:0016020	membrane	5785	0.688234	1
228	BP	GO:0022607	cellular component assembly	1737	1	1
229	BP	GO:0009987	cellular process	10449	1	1
230	BP	GO:0008150	biological_process	11478	1	1
231	BP	GO:0006996	organelle organization	1769	1	1
232	BP	GO:0072538	T-helper 17 type immune response	2	1	1
233	BP	GO:0099557	trans-synaptic signaling by trans-synaptic complex, modulating synaptic transmission	3	1	1
234	BP	GO:0060017	parathyroid gland development	4	1	1
235	BP	GO:0060767	epithelial cell proliferation involved in prostate gland development	1	1	1
236	BP	GO:0001667	ameboidal-type cell migration	136	1	1
237	BP	GO:0106015	negative regulation of inflammatory response to wounding	2	1	1
238	BP	GO:0034346	positive regulation of type III interferon production	1	1	1
239	BP	GO:2000111	positive regulation of macrophage apoptotic process	3	1	1
240	BP	GO:0050900	leukocyte migration	192	1	1
241	BP	GO:2000588	positive regulation of platelet-derived growth factor receptor-beta signaling pathway	3	1	1
242	BP	GO:0071170	site-specific DNA replication termination	1	1	1
243	BP	GO:2001193	positive regulation of gamma-delta T cell activation involved in immune response	1	1	1
244	BP	GO:0045608	negative regulation of inner ear auditory receptor cell differentiation	3	1	1
245	BP	GO:0071040	nuclear polyadenylation-dependent antisense transcript catabolic process	1	1	1
246	BP	GO:1903925	response to bisphenol A	1	1	1
247	BP	GO:0070296	sarcoplasmic reticulum calcium ion transport	12	1	1
248	BP	GO:0010626	negative regulation of Schwann cell proliferation	4	1	1
249	BP	GO:0090367	negative regulation of mRNA modification	1	1	1
250	BP	GO:0022406	membrane docking	77	1	1
251	BP	GO:0009441	glycolate metabolic process	3	1	1
252	BP	GO:0033869	nucleoside bisphosphate catabolic process	7	1	1
253	BP	GO:0036089	cleavage furrow formation	6	1	1
254	BP	GO:0048318	axial mesoderm development	4	1	1
255	BP	GO:0100002	negative regulation of protein kinase activity by protein phosphorylation	1	1	1
256	BP	GO:2000572	positive regulation of interleukin-4-dependent isotype switching to IgE isotypes	1	1	1
257	BP	GO:1905039	carboxylic acid transmembrane transport	64	1	1
258	BP	GO:0060710	chorio-allantoic fusion	7	1	1
259	BP	GO:0048611	embryonic ectodermal digestive tract development	1	1	1
260	BP	GO:0046690	response to tellurium ion	1	1	1
261	BP	GO:0019477	L-lysine catabolic process	4	1	1
262	BP	GO:0032228	regulation of synaptic transmission, GABAergic	22	1	1
263	BP	GO:0051946	regulation of glutamate uptake involved in transmission of nerve impulse	3	1	1
264	BP	GO:1904889	regulation of excitatory synapse assembly	12	1	1
265	BP	GO:0042104	positive regulation of activated T cell proliferation	23	1	1
266	BP	GO:0072016	glomerular parietal epithelial cell development	1	1	1
267	BP	GO:0043545	molybdopterin cofactor metabolic process	5	1	1
268	BP	GO:2000850	negative regulation of glucocorticoid secretion	3	1	1
269	BP	GO:0140289	protein mono-ADP-ribosylation	4	1	1
270	BP	GO:0039535	regulation of RIG-I signaling pathway	15	1	1
271	BP	GO:1905523	positive regulation of macrophage migration	24	1	1
272	BP	GO:0043465	regulation of fermentation	4	1	1
273	BP	GO:0070845	polyubiquitinated misfolded protein transport	1	1	1
274	BP	GO:1900054	positive regulation of retinoic acid biosynthetic process	1	1	1
275	BP	GO:1904395	positive regulation of skeletal muscle acetylcholine-gated channel clustering	2	1	1
276	BP	GO:0003006	developmental process involved in reproduction	640	1	1
277	BP	GO:0003071	renal system process involved in regulation of systemic arterial blood pressure	16	1	1
278	BP	GO:0042737	drug catabolic process	20	1	1
279	BP	GO:2000872	positive regulation of progesterone secretion	1	1	1
280	BP	GO:0010629	negative regulation of gene expression	697	1	1
281	BP	GO:0002542	Factor XII activation	2	1	1
282	BP	GO:0072194	kidney smooth muscle tissue development	1	1	1
283	BP	GO:2000566	positive regulation of CD8-positive, alpha-beta T cell proliferation	4	1	1
284	BP	GO:0045292	mRNA cis splicing, via spliceosome	15	1	1
285	BP	GO:0007518	myoblast fate determination	1	1	1
286	BP	GO:0046777	protein autophosphorylation	164	1	1
287	BP	GO:0060443	mammary gland morphogenesis	2	1	1
288	BP	GO:1905450	negative regulation of Fc-gamma receptor signaling pathway involved in phagocytosis	2	1	1
289	BP	GO:0006857	oligopeptide transport	7	1	1
290	BP	GO:0046512	sphingosine biosynthetic process	12	1	1
291	BP	GO:0002437	inflammatory response to antigenic stimulus	31	1	1
292	BP	GO:0010814	substance P catabolic process	1	1	1
293	BP	GO:1905603	regulation of blood-brain barrier permeability	7	1	1
294	BP	GO:0019860	uracil metabolic process	3	1	1
295	BP	GO:0009262	deoxyribonucleotide metabolic process	40	1	1
296	BP	GO:1902595	regulation of DNA replication origin binding	2	1	1
297	BP	GO:2000683	regulation of cellular response to X-ray	2	1	1
298	BP	GO:1903413	cellular response to bile acid	5	1	1
299	BP	GO:0048241	epinephrine transport	3	1	1
300	BP	GO:2000794	regulation of epithelial cell proliferation involved in lung morphogenesis	7	1	1
301	BP	GO:0120071	regulation of pyloric antrum smooth muscle contraction	1	1	1
302	BP	GO:0060142	regulation of syncytium formation by plasma membrane fusion	22	1	1
303	BP	GO:0043162	ubiquitin-dependent protein catabolic process via the multivesicular body sorting pathway	17	1	1
304	BP	GO:0002320	lymphoid progenitor cell differentiation	11	1	1
305	BP	GO:0035360	positive regulation of peroxisome proliferator activated receptor signaling pathway	8	1	1
306	BP	GO:0015074	DNA integration	2	1	1
307	BP	GO:0007289	spermatid nucleus differentiation	7	1	1
308	BP	GO:0072202	cell differentiation involved in metanephros development	11	1	1
309	BP	GO:0033260	nuclear DNA replication	3	1	1
310	BP	GO:0071398	cellular response to fatty acid	31	1	1
311	BP	GO:0017186	peptidyl-pyroglutamic acid biosynthetic process, using glutaminyl-peptide cyclotransferase	1	1	1
312	BP	GO:0090399	replicative senescence	13	1	1
313	BP	GO:0008637	apoptotic mitochondrial changes	52	1	1
314	BP	GO:0035607	fibroblast growth factor receptor signaling pathway involved in orbitofrontal cortex development	1	1	1
315	BP	GO:0060398	regulation of growth hormone receptor signaling pathway	5	1	1
316	BP	GO:0006801	superoxide metabolic process	32	1	1
317	BP	GO:0032731	positive regulation of interleukin-1 beta production	50	1	1
318	BP	GO:1905917	positive regulation of cell differentiation involved in phenotypic switching	1	1	1
319	BP	GO:0044557	relaxation of smooth muscle	7	1	1
320	BP	GO:1902036	regulation of hematopoietic stem cell differentiation	10	1	1
321	BP	GO:0110089	regulation of hippocampal neuron apoptotic process	5	1	1
322	BP	GO:0070647	protein modification by small protein conjugation or removal	640	1	1
323	BP	GO:0010747	positive regulation of long-chain fatty acid import across plasma membrane	2	1	1
324	BP	GO:1904848	negative regulation of cell chemotaxis to fibroblast growth factor	1	1	1
325	BP	GO:1905075	positive regulation of tight junction disassembly	3	1	1
326	BP	GO:0060549	regulation of fructose 1,6-bisphosphate 1-phosphatase activity	1	1	1
327	BP	GO:0006376	mRNA splice site selection	24	1	1
328	BP	GO:0030183	B cell differentiation	93	1	1
329	BP	GO:0033032	regulation of myeloid cell apoptotic process	23	1	1
330	BP	GO:0033564	anterior/posterior axon guidance	7	1	1
331	BP	GO:0009234	menaquinone biosynthetic process	1	1	1
332	BP	GO:0031279	regulation of cyclase activity	43	1	1
333	BP	GO:1903392	negative regulation of adherens junction organization	1	1	1
334	BP	GO:0010955	negative regulation of protein processing	21	1	1
335	BP	GO:0031641	regulation of myelination	41	1	1
336	BP	GO:0060396	growth hormone receptor signaling pathway	17	1	1
337	BP	GO:0002280	monocyte activation involved in immune response	1	1	1
338	BP	GO:0051000	positive regulation of nitric-oxide synthase activity	23	1	1
339	BP	GO:0006450	regulation of translational fidelity	16	1	1
340	BP	GO:2000616	negative regulation of histone H3-K9 acetylation	1	1	1
341	BP	GO:0034143	regulation of toll-like receptor 4 signaling pathway	21	1	1
342	BP	GO:1903279	regulation of calcium:sodium antiporter activity	3	1	1
343	BP	GO:0042129	regulation of T cell proliferation	142	1	1
344	BP	GO:2001054	negative regulation of mesenchymal cell apoptotic process	7	1	1
345	BP	GO:0060079	excitatory postsynaptic potential	52	1	1
346	BP	GO:2000676	positive regulation of type B pancreatic cell apoptotic process	4	1	1
347	BP	GO:0002864	regulation of acute inflammatory response to antigenic stimulus	13	1	1
348	BP	GO:0060977	coronary vasculature morphogenesis	7	1	1
349	BP	GO:0002017	regulation of blood volume by renal aldosterone	2	1	1
350	BP	GO:0071449	cellular response to lipid hydroperoxide	1	1	1
351	BP	GO:2000066	positive regulation of cortisol biosynthetic process	1	1	1
352	BP	GO:0009116	nucleoside metabolic process	48	1	1
353	BP	GO:0006637	acyl-CoA metabolic process	76	1	1
354	BP	GO:0045824	negative regulation of innate immune response	57	1	1
355	BP	GO:0017158	regulation of calcium ion-dependent exocytosis	29	1	1
356	BP	GO:0051132	NK T cell activation	1	1	1
357	BP	GO:0030887	positive regulation of myeloid dendritic cell activation	2	1	1
358	BP	GO:0048490	anterograde synaptic vesicle transport	15	1	1
359	BP	GO:0036123	histone H3-K9 dimethylation	1	1	1
360	BP	GO:0060492	lung induction	3	1	1
361	BP	GO:0003339	regulation of mesenchymal to epithelial transition involved in metanephros morphogenesis	8	1	1
362	BP	GO:0060670	branching involved in labyrinthine layer morphogenesis	9	1	1
363	BP	GO:0060523	prostate epithelial cord elongation	3	1	1
364	BP	GO:0060915	mesenchymal cell differentiation involved in lung development	2	1	1
365	BP	GO:0060927	cardiac pacemaker cell fate commitment	1	1	1
366	BP	GO:0052205	modulation of molecular function in other organism involved in symbiotic interaction	6	1	1
367	BP	GO:0046834	lipid phosphorylation	4	1	1
368	BP	GO:0002269	leukocyte activation involved in inflammatory response	2	1	1
369	BP	GO:1903891	regulation of ATF6-mediated unfolded protein response	4	1	1
370	BP	GO:1901906	diadenosine pentaphosphate metabolic process	1	1	1
371	BP	GO:0009308	amine metabolic process	82	1	1
372	BP	GO:0019676	ammonia assimilation cycle	1	1	1
373	BP	GO:0006585	dopamine biosynthetic process from tyrosine	1	1	1
374	BP	GO:0097647	amylin receptor signaling pathway	6	1	1
375	BP	GO:0009988	cell-cell recognition	41	1	1
376	BP	GO:0072329	monocarboxylic acid catabolic process	87	1	1
377	BP	GO:0003160	endocardium morphogenesis	1	1	1
378	BP	GO:0060352	cell adhesion molecule production	3	1	1
379	BP	GO:0060278	regulation of ovulation	2	1	1
380	BP	GO:0032092	positive regulation of protein binding	78	1	1
381	BP	GO:1904457	positive regulation of neuronal action potential	1	1	1
382	BP	GO:0007161	calcium-independent cell-matrix adhesion	3	1	1
383	BP	GO:0003311	pancreatic D cell differentiation	1	1	1
384	BP	GO:0035426	extracellular matrix-cell signaling	4	1	1
385	BP	GO:0050792	regulation of viral process	130	1	1
386	BP	GO:0042984	regulation of amyloid precursor protein biosynthetic process	8	1	1
387	BP	GO:1904404	response to formaldehyde	1	1	1
388	BP	GO:1904239	regulation of VCP-NPL4-UFD1 AAA ATPase complex assembly	1	1	1
389	BP	GO:0046587	positive regulation of calcium-dependent cell-cell adhesion	1	1	1
390	BP	GO:0010498	proteasomal protein catabolic process	277	1	1
391	BP	GO:0035336	long-chain fatty-acyl-CoA metabolic process	21	1	1
392	BP	GO:0046784	viral mRNA export from host cell nucleus	8	1	1
393	BP	GO:0060054	positive regulation of epithelial cell proliferation involved in wound healing	9	1	1
394	BP	GO:0072334	UDP-galactose transmembrane transport	4	1	1
395	BP	GO:0046900	tetrahydrofolylpolyglutamate metabolic process	2	1	1
396	BP	GO:0046222	aflatoxin metabolic process	6	1	1
397	BP	GO:0097094	craniofacial suture morphogenesis	14	1	1
398	BP	GO:0051573	negative regulation of histone H3-K9 methylation	9	1	1
399	BP	GO:0010829	negative regulation of glucose transmembrane transport	11	1	1
400	BP	GO:0042364	water-soluble vitamin biosynthetic process	5	1	1
401	BP	GO:0018424	peptidyl-glutamic acid poly-ADP-ribosylation	1	1	1
402	BP	GO:1904022	positive regulation of G protein-coupled receptor internalization	2	1	1
403	BP	GO:0006658	phosphatidylserine metabolic process	14	1	1
404	BP	GO:0070934	CRD-mediated mRNA stabilization	5	1	1
405	BP	GO:0033083	regulation of immature T cell proliferation	10	1	1
406	BP	GO:0072709	cellular response to sorbitol	3	1	1
407	BP	GO:0071586	CAAX-box protein processing	2	1	1
408	BP	GO:0010891	negative regulation of sequestering of triglyceride	5	1	1
409	BP	GO:0046474	glycerophospholipid biosynthetic process	159	1	1
410	BP	GO:0051321	meiotic cell cycle	49	1	1
411	BP	GO:0002084	protein depalmitoylation	4	1	1
412	BP	GO:0042762	regulation of sulfur metabolic process	10	1	1
413	BP	GO:2000651	positive regulation of sodium ion transmembrane transporter activity	15	1	1
414	BP	GO:0016332	establishment or maintenance of polarity of embryonic epithelium	1	1	1
415	BP	GO:0061184	positive regulation of dermatome development	3	1	1
416	BP	GO:0015696	ammonium transport	3	1	1
417	BP	GO:1900152	negative regulation of nuclear-transcribed mRNA catabolic process, deadenylation-dependent decay	3	1	1
418	BP	GO:0070070	proton-transporting V-type ATPase complex assembly	5	1	1
419	BP	GO:0036508	protein alpha-1,2-demannosylation	16	1	1
420	BP	GO:0032367	intracellular cholesterol transport	11	1	1
421	BP	GO:1903108	regulation of mitochondrial transcription	3	1	1
422	BP	GO:1905794	response to puromycin	1	1	1
423	BP	GO:0009106	lipoate metabolic process	2	1	1
424	BP	GO:0032972	regulation of muscle filament sliding speed	2	1	1
425	BP	GO:0048632	negative regulation of skeletal muscle tissue growth	2	1	1
426	BP	GO:0046596	regulation of viral entry into host cell	37	1	1
427	BP	GO:0016259	selenocysteine metabolic process	3	1	1
428	BP	GO:0014858	positive regulation of skeletal muscle cell proliferation	4	1	1
429	BP	GO:0043129	surfactant homeostasis	8	1	1
430	BP	GO:0001933	negative regulation of protein phosphorylation	269	1	1
431	BP	GO:0006059	hexitol metabolic process	3	1	1
432	BP	GO:0034471	ncRNA 5'-end processing	19	1	1
433	BP	GO:0052805	imidazole-containing compound catabolic process	1	1	1
434	BP	GO:2000169	regulation of peptidyl-cysteine S-nitrosylation	7	1	1
435	BP	GO:0036003	positive regulation of transcription from RNA polymerase II promoter in response to stress	19	1	1
436	BP	GO:0048702	embryonic neurocranium morphogenesis	7	1	1
437	BP	GO:0021772	olfactory bulb development	12	1	1
438	BP	GO:0016199	axon midline choice point recognition	5	1	1
439	BP	GO:0072684	mitochondrial tRNA 3'-trailer cleavage, endonucleolytic	1	1	1
440	BP	GO:1905696	regulation of polysome binding	2	1	1
441	BP	GO:0061002	negative regulation of dendritic spine morphogenesis	5	1	1
442	BP	GO:1903555	regulation of tumor necrosis factor superfamily cytokine production	145	1	1
443	BP	GO:0031034	myosin filament assembly	4	1	1
444	BP	GO:0002181	cytoplasmic translation	80	1	1
445	BP	GO:0090031	positive regulation of steroid hormone biosynthetic process	3	1	1
446	BP	GO:0090275	negative regulation of somatostatin secretion	1	1	1
447	BP	GO:1901339	regulation of store-operated calcium channel activity	6	1	1
448	BP	GO:1902857	positive regulation of non-motile cilium assembly	4	1	1
449	BP	GO:1903881	regulation of interleukin-17-mediated signaling pathway	1	1	1
450	BP	GO:1900191	negative regulation of single-species biofilm formation	1	1	1
451	BP	GO:1904529	regulation of actin filament binding	2	1	1
452	BP	GO:1900620	acetate ester biosynthetic process	2	1	1
453	BP	GO:0071874	cellular response to norepinephrine stimulus	2	1	1
454	BP	GO:0010640	regulation of platelet-derived growth factor receptor signaling pathway	18	1	1
455	BP	GO:2000226	regulation of pancreatic A cell differentiation	1	1	1
456	BP	GO:0072332	intrinsic apoptotic signaling pathway by p53 class mediator	42	1	1
457	BP	GO:0060425	lung morphogenesis	11	1	1
458	BP	GO:0019389	glucuronoside metabolic process	1	1	1
459	BP	GO:0045921	positive regulation of exocytosis	78	1	1
460	BP	GO:0099622	cardiac muscle cell membrane repolarization	18	1	1
461	BP	GO:0035313	wound healing, spreading of epidermal cells	10	1	1
462	BP	GO:0042940	D-amino acid transport	3	1	1
463	BP	GO:0006542	glutamine biosynthetic process	1	1	1
464	BP	GO:1900827	positive regulation of membrane depolarization during cardiac muscle cell action potential	1	1	1
465	BP	GO:1905240	negative regulation of canonical Wnt signaling pathway involved in osteoblast differentiation	1	1	1
466	BP	GO:0048704	embryonic skeletal system morphogenesis	54	1	1
467	BP	GO:0018120	peptidyl-arginine ADP-ribosylation	2	1	1
468	BP	GO:0010755	regulation of plasminogen activation	11	1	1
469	BP	GO:0043410	positive regulation of MAPK cascade	403	1	1
470	BP	GO:0016320	endoplasmic reticulum membrane fusion	2	1	1
471	BP	GO:0007004	telomere maintenance via telomerase	21	1	1
472	BP	GO:1901645	regulation of synoviocyte proliferation	1	1	1
473	BP	GO:0150118	negative regulation of cell-substrate junction organization	14	1	1
474	BP	GO:0050965	detection of temperature stimulus involved in sensory perception of pain	15	1	1
475	BP	GO:0097380	dorsal spinal cord interneuron anterior axon guidance	1	1	1
476	BP	GO:0032414	positive regulation of ion transmembrane transporter activity	87	1	1
477	BP	GO:0003002	regionalization	173	1	1
478	BP	GO:0019408	dolichol biosynthetic process	2	1	1
479	BP	GO:0030431	sleep	9	1	1
480	BP	GO:0044331	cell-cell adhesion mediated by cadherin	7	1	1
481	BP	GO:0021801	cerebral cortex radial glia-guided migration	4	1	1
482	BP	GO:1990173	protein localization to nucleoplasm	2	1	1
483	BP	GO:0035849	nephric duct elongation	1	1	1
484	BP	GO:0006530	asparagine catabolic process	1	1	1
485	BP	GO:0097111	endoplasmic reticulum-Golgi intermediate compartment organization	2	1	1
486	BP	GO:2000134	negative regulation of G1/S transition of mitotic cell cycle	55	1	1
487	BP	GO:0044375	regulation of peroxisome size	3	1	1
488	BP	GO:2000541	positive regulation of protein geranylgeranylation	1	1	1
489	BP	GO:0042297	vocal learning	5	1	1
490	BP	GO:1901508	positive regulation of acylglycerol transport	2	1	1
491	BP	GO:0007143	female meiotic nuclear division	10	1	1
492	BP	GO:1901877	negative regulation of calcium ion binding	2	1	1
493	BP	GO:0044206	UMP salvage	5	1	1
494	BP	GO:0034331	cell junction maintenance	27	1	1
495	BP	GO:2000307	regulation of tumor necrosis factor (ligand) superfamily member 11 production	3	1	1
496	BP	GO:0070129	regulation of mitochondrial translation	14	1	1
497	BP	GO:1990227	paranodal junction maintenance	1	1	1
498	BP	GO:0039695	DNA-templated viral transcription	1	1	1
499	BP	GO:0034151	regulation of toll-like receptor 6 signaling pathway	1	1	1
500	BP	GO:0006338	chromatin remodeling	123	1	1
501	BP	GO:0006260	DNA replication	106	1	1
502	BP	GO:0006721	terpenoid metabolic process	80	1	1
503	BP	GO:0009181	purine ribonucleoside diphosphate catabolic process	5	1	1
504	BP	GO:0052312	modulation of transcription in other organism involved in symbiotic interaction	2	1	1
505	BP	GO:0072719	cellular response to cisplatin	5	1	1
506	BP	GO:0060167	regulation of adenosine receptor signaling pathway	3	1	1
507	BP	GO:1903241	U2-type prespliceosome assembly	3	1	1
508	BP	GO:0008015	blood circulation	30	1	1
509	BP	GO:0010767	regulation of transcription from RNA polymerase II promoter in response to UV-induced DNA damage	2	1	1
510	BP	GO:0060707	trophoblast giant cell differentiation	10	1	1
511	BP	GO:0008212	mineralocorticoid metabolic process	4	1	1
512	BP	GO:0000305	response to oxygen radical	8	1	1
513	BP	GO:1902882	regulation of response to oxidative stress	76	1	1
514	BP	GO:0051803	negative regulation of cytolysis in other organism involved in symbiotic interaction	1	1	1
515	BP	GO:0010977	negative regulation of neuron projection development	110	1	1
516	BP	GO:1903209	positive regulation of oxidative stress-induced cell death	15	1	1
517	BP	GO:0009438	methylglyoxal metabolic process	5	1	1
518	BP	GO:0001833	inner cell mass cell proliferation	13	1	1
519	BP	GO:0044706	multi-multicellular organism process	92	1	1
520	BP	GO:0030326	embryonic limb morphogenesis	50	1	1
521	BP	GO:1904886	beta-catenin destruction complex disassembly	2	1	1
522	BP	GO:0032226	positive regulation of synaptic transmission, dopaminergic	3	1	1
523	BP	GO:2000820	negative regulation of transcription from RNA polymerase II promoter involved in smooth muscle cell differentiation	3	1	1
524	BP	GO:0003072	renal control of peripheral vascular resistance involved in regulation of systemic arterial blood pressure	3	1	1
525	BP	GO:0060837	blood vessel endothelial cell differentiation	3	1	1
526	BP	GO:0036378	calcitriol biosynthetic process from calciol	4	1	1
527	BP	GO:0045724	positive regulation of cilium assembly	14	1	1
528	BP	GO:0019064	fusion of virus membrane with host plasma membrane	4	1	1
529	BP	GO:0002652	regulation of tolerance induction dependent upon immune response	3	1	1
530	BP	GO:0071798	response to prostaglandin D	4	1	1
531	BP	GO:0072053	renal inner medulla development	2	1	1
532	BP	GO:0000448	cleavage in ITS2 between 5.8S rRNA and LSU-rRNA of tricistronic rRNA transcript (SSU-rRNA, 5.8S rRNA, LSU-rRNA)	2	1	1
533	BP	GO:2000848	positive regulation of corticosteroid hormone secretion	6	1	1
534	BP	GO:0032109	positive regulation of response to nutrient levels	4	1	1
535	BP	GO:1904291	positive regulation of mitotic DNA damage checkpoint	1	1	1
536	BP	GO:2001268	negative regulation of cysteine-type endopeptidase activity involved in apoptotic signaling pathway	5	1	1
537	BP	GO:0070417	cellular response to cold	10	1	1
538	BP	GO:0000409	regulation of transcription by galactose	1	1	1
539	BP	GO:0045088	regulation of innate immune response	188	1	1
540	BP	GO:0021593	rhombomere morphogenesis	1	1	1
541	BP	GO:2000625	regulation of miRNA catabolic process	3	1	1
542	BP	GO:2000594	positive regulation of metanephric DCT cell differentiation	2	1	1
543	BP	GO:0006170	dAMP biosynthetic process	2	1	1
544	BP	GO:0021843	substrate-independent telencephalic tangential interneuron migration	5	1	1
545	BP	GO:0018904	ether metabolic process	22	1	1
546	BP	GO:0050689	negative regulation of defense response to virus by host	3	1	1
547	BP	GO:0046959	habituation	1	1	1
548	BP	GO:0060333	interferon-gamma-mediated signaling pathway	10	1	1
549	BP	GO:0006662	glycerol ether metabolic process	18	1	1
550	BP	GO:0097028	dendritic cell differentiation	33	1	1
551	BP	GO:0036344	platelet morphogenesis	1	1	1
552	BP	GO:0060348	bone development	35	1	1
553	BP	GO:0030316	osteoclast differentiation	26	1	1
554	BP	GO:1903743	negative regulation of anterograde synaptic vesicle transport	1	1	1
555	BP	GO:0050728	negative regulation of inflammatory response	118	1	1
556	BP	GO:0046545	development of primary female sexual characteristics	3	1	1
557	BP	GO:0098662	inorganic cation transmembrane transport	381	1	1
558	BP	GO:1901207	regulation of heart looping	1	1	1
559	BP	GO:1902251	negative regulation of erythrocyte apoptotic process	1	1	1
560	BP	GO:1901189	positive regulation of ephrin receptor signaling pathway	1	1	1
561	BP	GO:0030900	forebrain development	33	1	1
562	BP	GO:0009395	phospholipid catabolic process	30	1	1
563	BP	GO:0061626	pharyngeal arch artery morphogenesis	8	1	1
564	BP	GO:1902396	protein localization to bicellular tight junction	5	1	1
565	BP	GO:0086009	membrane repolarization	21	1	1
566	BP	GO:0019359	nicotinamide nucleotide biosynthetic process	25	1	1
567	BP	GO:0007501	mesodermal cell fate specification	5	1	1
568	BP	GO:0003116	regulation of vasoconstriction by norepinephrine	1	1	1
569	BP	GO:0060456	positive regulation of digestive system process	12	1	1
570	BP	GO:0140455	cytoplasm protein quality control	1	1	1
571	BP	GO:0002820	negative regulation of adaptive immune response	52	1	1
572	BP	GO:0010142	farnesyl diphosphate biosynthetic process, mevalonate pathway	2	1	1
573	BP	GO:1904179	positive regulation of adipose tissue development	3	1	1
574	BP	GO:1901741	positive regulation of myoblast fusion	13	1	1
575	BP	GO:0051253	negative regulation of RNA metabolic process	1007	1	1
576	BP	GO:1903966	monounsaturated fatty acid biosynthetic process	2	1	1
577	BP	GO:0046084	adenine biosynthetic process	3	1	1
578	BP	GO:0002786	regulation of antibacterial peptide production	5	1	1
579	BP	GO:0035499	carnosine biosynthetic process	1	1	1
580	BP	GO:0030502	negative regulation of bone mineralization	14	1	1
581	BP	GO:1903226	positive regulation of endodermal cell differentiation	1	1	1
582	BP	GO:0051463	negative regulation of cortisol secretion	1	1	1
583	BP	GO:0050961	detection of temperature stimulus involved in sensory perception	18	1	1
584	BP	GO:0001325	formation of extrachromosomal circular DNA	12	1	1
585	BP	GO:0008585	female gonad development	15	1	1
586	BP	GO:0006163	purine nucleotide metabolic process	266	1	1
587	BP	GO:0035459	vesicle cargo loading	20	1	1
588	BP	GO:0060306	regulation of membrane repolarization	28	1	1
589	BP	GO:1905443	regulation of clathrin coat assembly	2	1	1
590	BP	GO:0060838	lymphatic endothelial cell fate commitment	2	1	1
591	BP	GO:0008291	acetylcholine metabolic process	4	1	1
592	BP	GO:0000469	cleavage involved in rRNA processing	25	1	1
593	BP	GO:1900029	positive regulation of ruffle assembly	10	1	1
594	BP	GO:0032688	negative regulation of interferon-beta production	11	1	1
595	BP	GO:0032499	detection of peptidoglycan	2	1	1
596	BP	GO:1905512	regulation of short-term synaptic potentiation	1	1	1
597	BP	GO:0001975	response to amphetamine	29	1	1
598	BP	GO:0001812	positive regulation of type I hypersensitivity	1	1	1
599	BP	GO:0033673	negative regulation of kinase activity	189	1	1
600	BP	GO:0034284	response to monosaccharide	127	1	1
601	BP	GO:0098926	postsynaptic signal transduction	35	1	1
602	BP	GO:1904828	positive regulation of hydrogen sulfide biosynthetic process	1	1	1
603	BP	GO:0001574	ganglioside biosynthetic process	13	1	1
604	BP	GO:1905767	regulation of double-stranded telomeric DNA binding	1	1	1
605	BP	GO:1903576	response to L-arginine	2	1	1
606	BP	GO:0060386	synapse assembly involved in innervation	1	1	1
607	BP	GO:0071163	DNA replication preinitiation complex assembly	3	1	1
608	BP	GO:0007174	epidermal growth factor catabolic process	2	1	1
609	BP	GO:0035864	response to potassium ion	14	1	1
610	BP	GO:0050769	positive regulation of neurogenesis	189	1	1
611	BP	GO:2000751	histone H3-T3 phosphorylation involved in chromosome passenger complex localization to kinetochore	1	1	1
612	BP	GO:0071622	regulation of granulocyte chemotaxis	45	1	1
613	BP	GO:0071407	cellular response to organic cyclic compound	321	1	1
614	BP	GO:0009646	response to absence of light	2	1	1
615	BP	GO:0070961	positive regulation of neutrophil mediated killing of symbiont cell	2	1	1
616	BP	GO:0009584	detection of visible light	28	1	1
617	BP	GO:0090329	regulation of DNA-dependent DNA replication	40	1	1
618	BP	GO:0010611	regulation of cardiac muscle hypertrophy	48	1	1
619	BP	GO:0034121	regulation of toll-like receptor signaling pathway	54	1	1
620	BP	GO:0072214	metanephric cortex development	1	1	1
621	BP	GO:0071037	nuclear polyadenylation-dependent snRNA catabolic process	1	1	1
622	BP	GO:0042636	negative regulation of hair cycle	1	1	1
623	BP	GO:0090114	COPII-coated vesicle budding	3	1	1
624	BP	GO:0006354	DNA-templated transcription, elongation	35	1	1
625	BP	GO:0002011	morphogenesis of an epithelial sheet	16	1	1
626	BP	GO:0150115	cell-substrate junction organization	33	1	1
627	BP	GO:0021626	central nervous system maturation	2	1	1
628	BP	GO:0090068	positive regulation of cell cycle process	190	1	1
629	BP	GO:0030838	positive regulation of actin filament polymerization	69	1	1
630	BP	GO:0021743	hypoglossal nucleus development	1	1	1
631	BP	GO:0035021	negative regulation of Rac protein signal transduction	2	1	1
632	BP	GO:0046120	deoxyribonucleoside biosynthetic process	2	1	1
633	BP	GO:0016036	cellular response to phosphate starvation	2	1	1
634	BP	GO:0010971	positive regulation of G2/M transition of mitotic cell cycle	25	1	1
635	BP	GO:1905704	positive regulation of inhibitory synapse assembly	2	1	1
636	BP	GO:0015920	lipopolysaccharide transport	2	1	1
637	BP	GO:0030203	glycosaminoglycan metabolic process	92	1	1
638	BP	GO:0090155	negative regulation of sphingolipid biosynthetic process	6	1	1
639	BP	GO:0048633	positive regulation of skeletal muscle tissue growth	3	1	1
640	BP	GO:0097305	response to alcohol	223	1	1
641	BP	GO:0016567	protein ubiquitination	493	1	1
642	BP	GO:0043418	homocysteine catabolic process	3	1	1
643	BP	GO:0030638	polyketide metabolic process	9	1	1
644	BP	GO:0002835	negative regulation of response to tumor cell	4	1	1
645	BP	GO:0050917	sensory perception of umami taste	5	1	1
646	BP	GO:0018317	protein C-linked glycosylation via tryptophan	1	1	1
647	BP	GO:0010960	magnesium ion homeostasis	11	1	1
648	BP	GO:0051770	positive regulation of nitric-oxide synthase biosynthetic process	15	1	1
649	BP	GO:0042100	B cell proliferation	36	1	1
650	BP	GO:0045859	regulation of protein kinase activity	528	1	1
651	BP	GO:1905915	regulation of cell differentiation involved in phenotypic switching	3	1	1
652	BP	GO:0033690	positive regulation of osteoblast proliferation	9	1	1
653	BP	GO:0051937	catecholamine transport	9	1	1
654	BP	GO:0007224	smoothened signaling pathway	64	1	1
655	BP	GO:0010883	regulation of lipid storage	43	1	1
656	BP	GO:0006458	'de novo' protein folding	34	1	1
657	BP	GO:0007608	sensory perception of smell	68	1	1
658	BP	GO:0030908	protein splicing	2	1	1
659	BP	GO:0045822	negative regulation of heart contraction	17	1	1
660	BP	GO:2000045	regulation of G1/S transition of mitotic cell cycle	95	1	1
661	BP	GO:0060166	olfactory pit development	2	1	1
662	BP	GO:0015910	long-chain fatty acid import into peroxisome	4	1	1
663	BP	GO:0035136	forelimb morphogenesis	23	1	1
664	BP	GO:0090050	positive regulation of cell migration involved in sprouting angiogenesis	18	1	1
665	BP	GO:1905429	response to glycine	3	1	1
666	BP	GO:0048160	primary follicle stage	2	1	1
667	BP	GO:0002419	T cell mediated cytotoxicity directed against tumor cell target	1	1	1
668	BP	GO:2000405	negative regulation of T cell migration	4	1	1
669	BP	GO:0046049	UMP metabolic process	14	1	1
670	BP	GO:1904448	regulation of aspartate secretion	2	1	1
671	BP	GO:0140329	lysophospholipid translocation	1	1	1
672	BP	GO:0003358	noradrenergic neuron development	2	1	1
673	BP	GO:1900227	positive regulation of NLRP3 inflammasome complex assembly	8	1	1
674	BP	GO:0021815	modulation of microtubule cytoskeleton involved in cerebral cortex radial glia guided migration	1	1	1
675	BP	GO:1902805	positive regulation of synaptic vesicle transport	2	1	1
676	BP	GO:1905066	regulation of canonical Wnt signaling pathway involved in heart development	2	1	1
677	BP	GO:0046051	UTP metabolic process	9	1	1
678	BP	GO:2001076	positive regulation of metanephric ureteric bud development	1	1	1
679	BP	GO:0035922	foramen ovale closure	1	1	1
680	BP	GO:0014015	positive regulation of gliogenesis	52	1	1
681	BP	GO:0006520	cellular amino acid metabolic process	233	1	1
682	BP	GO:0001878	response to yeast	7	1	1
683	BP	GO:1904262	negative regulation of TORC1 signaling	12	1	1
684	BP	GO:0075522	IRES-dependent viral translational initiation	11	1	1
685	BP	GO:0060447	bud outgrowth involved in lung branching	3	1	1
686	BP	GO:0032712	negative regulation of interleukin-3 production	1	1	1
687	BP	GO:0071347	cellular response to interleukin-1	70	1	1
688	BP	GO:0048840	otolith development	2	1	1
689	BP	GO:0031087	deadenylation-independent decapping of nuclear-transcribed mRNA	5	1	1
690	BP	GO:0031639	plasminogen activation	10	1	1
691	BP	GO:0060964	regulation of gene silencing by miRNA	42	1	1
692	BP	GO:0042754	negative regulation of circadian rhythm	14	1	1
693	BP	GO:0007597	blood coagulation, intrinsic pathway	3	1	1
694	BP	GO:0003264	regulation of cardioblast proliferation	7	1	1
695	BP	GO:0099578	regulation of translation at postsynapse, modulating synaptic transmission	2	1	1
696	BP	GO:0019695	choline metabolic process	5	1	1
697	BP	GO:0002764	immune response-regulating signaling pathway	222	1	1
698	BP	GO:0018217	peptidyl-aspartic acid phosphorylation	1	1	1
699	BP	GO:0051454	intracellular pH elevation	5	1	1
700	BP	GO:0010675	regulation of cellular carbohydrate metabolic process	122	1	1
701	BP	GO:0006465	signal peptide processing	11	1	1
702	BP	GO:0072163	mesonephric epithelium development	32	1	1
703	BP	GO:0072318	clathrin coat disassembly	5	1	1
704	BP	GO:0032060	bleb assembly	5	1	1
705	BP	GO:0031408	oxylipin biosynthetic process	1	1	1
706	BP	GO:0060338	regulation of type I interferon-mediated signaling pathway	30	1	1
707	BP	GO:0006304	DNA modification	75	1	1
708	BP	GO:0003130	BMP signaling pathway involved in heart induction	2	1	1
709	BP	GO:1905003	picolinic acid metabolic process	1	1	1
710	BP	GO:1900746	regulation of vascular endothelial growth factor signaling pathway	15	1	1
711	BP	GO:2000334	positive regulation of blood microparticle formation	2	1	1
712	BP	GO:0070076	histone lysine demethylation	17	1	1
713	BP	GO:0009142	nucleoside triphosphate biosynthetic process	55	1	1
714	BP	GO:0030300	regulation of intestinal cholesterol absorption	9	1	1
715	BP	GO:0014912	negative regulation of smooth muscle cell migration	24	1	1
716	BP	GO:0044774	mitotic DNA integrity checkpoint signaling	77	1	1
717	BP	GO:1901998	toxin transport	33	1	1
718	BP	GO:0042093	T-helper cell differentiation	17	1	1
719	BP	GO:0019219	regulation of nucleobase-containing compound metabolic process	2689	1	1
720	BP	GO:0051962	positive regulation of nervous system development	220	1	1
721	BP	GO:0000212	meiotic spindle organization	13	1	1
722	BP	GO:0006603	phosphocreatine metabolic process	5	1	1
723	BP	GO:0032753	positive regulation of interleukin-4 production	23	1	1
724	BP	GO:0150094	amyloid-beta clearance by cellular catabolic process	8	1	1
725	BP	GO:0048817	negative regulation of hair follicle maturation	2	1	1
726	BP	GO:0002287	alpha-beta T cell activation involved in immune response	18	1	1
727	BP	GO:1903046	meiotic cell cycle process	128	1	1
728	BP	GO:0060282	positive regulation of oocyte development	1	1	1
729	BP	GO:0034128	negative regulation of MyD88-independent toll-like receptor signaling pathway	1	1	1
730	BP	GO:0046427	positive regulation of receptor signaling pathway via JAK-STAT	26	1	1
731	BP	GO:1903748	negative regulation of establishment of protein localization to mitochondrion	6	1	1
732	BP	GO:0099116	tRNA 5'-end processing	14	1	1
733	BP	GO:0072176	nephric duct development	4	1	1
734	BP	GO:0061718	glucose catabolic process to pyruvate	10	1	1
735	BP	GO:0031446	regulation of fast-twitch skeletal muscle fiber contraction	2	1	1
736	BP	GO:0001817	regulation of cytokine production	582	1	1
737	BP	GO:0021891	olfactory bulb interneuron development	3	1	1
738	BP	GO:0033278	cell proliferation in midbrain	6	1	1
739	BP	GO:0021960	anterior commissure morphogenesis	5	1	1
740	BP	GO:2001222	regulation of neuron migration	31	1	1
741	BP	GO:0048483	autonomic nervous system development	3	1	1
742	BP	GO:2000526	positive regulation of glycoprotein biosynthetic process involved in immunological synapse formation	1	1	1
743	BP	GO:0048265	response to pain	14	1	1
744	BP	GO:0090156	cellular sphingolipid homeostasis	5	1	1
745	BP	GO:0010732	regulation of protein glutathionylation	2	1	1
746	BP	GO:0044242	cellular lipid catabolic process	142	1	1
747	BP	GO:0002070	epithelial cell maturation	13	1	1
748	BP	GO:0034770	histone H4-K20 methylation	6	1	1
749	BP	GO:0009304	tRNA transcription	7	1	1
750	BP	GO:0061001	regulation of dendritic spine morphogenesis	35	1	1
751	BP	GO:0071226	cellular response to molecule of fungal origin	3	1	1
752	BP	GO:0010466	negative regulation of peptidase activity	162	1	1
753	BP	GO:0072577	endothelial cell apoptotic process	8	1	1
754	BP	GO:0008033	tRNA processing	87	1	1
755	BP	GO:1903640	negative regulation of gastrin-induced gastric acid secretion	1	1	1
756	BP	GO:0071866	negative regulation of apoptotic process in bone marrow cell	4	1	1
757	BP	GO:0030162	regulation of proteolysis	541	1	1
758	BP	GO:0033108	mitochondrial respiratory chain complex assembly	76	1	1
759	BP	GO:1904895	ESCRT complex assembly	1	1	1
760	BP	GO:1902513	regulation of organelle transport along microtubule	8	1	1
761	BP	GO:0051342	regulation of cyclic-nucleotide phosphodiesterase activity	9	1	1
762	BP	GO:0008655	pyrimidine-containing compound salvage	7	1	1
763	BP	GO:0040038	polar body extrusion after meiotic divisions	4	1	1
764	BP	GO:0099163	synaptic signaling by nitric oxide	3	1	1
765	BP	GO:0061519	macrophage homeostasis	1	1	1
766	BP	GO:0072738	cellular response to diamide	1	1	1
767	BP	GO:1905771	negative regulation of mesodermal cell differentiation	2	1	1
768	BP	GO:0061973	membrane bone morphogenesis	1	1	1
769	BP	GO:0052027	modulation by symbiont of host signal transduction pathway	1	1	1
770	BP	GO:0044868	modulation by host of viral molecular function	3	1	1
771	BP	GO:1905178	regulation of cardiac muscle tissue regeneration	2	1	1
772	BP	GO:0032831	positive regulation of CD4-positive, CD25-positive, alpha-beta regulatory T cell differentiation	5	1	1
773	BP	GO:0006963	positive regulation of antibacterial peptide biosynthetic process	1	1	1
774	BP	GO:0006796	phosphate-containing compound metabolic process	1365	1	1
775	BP	GO:0044657	pore formation in membrane of other organism during symbiotic interaction	2	1	1
776	BP	GO:0051712	positive regulation of killing of cells of other organism	8	1	1
777	BP	GO:0045651	positive regulation of macrophage differentiation	15	1	1
778	BP	GO:0010823	negative regulation of mitochondrion organization	41	1	1
779	BP	GO:0030320	cellular monovalent inorganic anion homeostasis	6	1	1
780	BP	GO:0022401	negative adaptation of signaling pathway	5	1	1
781	BP	GO:1903691	positive regulation of wound healing, spreading of epidermal cells	3	1	1
782	BP	GO:0021892	cerebral cortex GABAergic interneuron differentiation	2	1	1
783	BP	GO:0071812	positive regulation of fever generation by positive regulation of prostaglandin secretion	2	1	1
784	BP	GO:2000643	positive regulation of early endosome to late endosome transport	6	1	1
785	BP	GO:0071466	cellular response to xenobiotic stimulus	4	1	1
786	BP	GO:1903799	negative regulation of production of miRNAs involved in gene silencing by miRNA	12	1	1
787	BP	GO:0140546	defense response to symbiont	179	1	1
788	BP	GO:0048757	pigment granule maturation	1	1	1
789	BP	GO:0046666	retinal cell programmed cell death	2	1	1
790	BP	GO:0002724	regulation of T cell cytokine production	32	1	1
791	BP	GO:0006505	GPI anchor metabolic process	25	1	1
792	BP	GO:0060193	positive regulation of lipase activity	67	1	1
793	BP	GO:1905032	negative regulation of membrane repolarization during cardiac muscle cell action potential	1	1	1
794	BP	GO:0006430	lysyl-tRNA aminoacylation	1	1	1
795	BP	GO:0070944	neutrophil-mediated killing of bacterium	9	1	1
796	BP	GO:0120162	positive regulation of cold-induced thermogenesis	89	1	1
797	BP	GO:0015883	FAD transport	1	1	1
798	BP	GO:0016445	somatic diversification of immunoglobulins	31	1	1
799	BP	GO:0048565	digestive tract development	43	1	1
800	BP	GO:0006533	aspartate catabolic process	4	1	1
801	BP	GO:0036503	ERAD pathway	73	1	1
802	BP	GO:1900100	positive regulation of plasma cell differentiation	3	1	1
803	BP	GO:0072673	lamellipodium morphogenesis	5	1	1
804	BP	GO:1903121	regulation of TRAIL-activated apoptotic signaling pathway	4	1	1
805	BP	GO:0062207	regulation of pattern recognition receptor signaling pathway	74	1	1
806	BP	GO:0031848	protection from non-homologous end joining at telomere	6	1	1
807	BP	GO:1900134	negative regulation of renin secretion into blood stream	1	1	1
808	BP	GO:0015804	neutral amino acid transport	18	1	1
809	BP	GO:0031272	regulation of pseudopodium assembly	12	1	1
810	BP	GO:0097502	mannosylation	24	1	1
811	BP	GO:0046087	cytidine metabolic process	8	1	1
812	BP	GO:0030835	negative regulation of actin filament depolymerization	26	1	1
813	BP	GO:1904391	response to ciliary neurotrophic factor	1	1	1
814	BP	GO:0042102	positive regulation of T cell proliferation	90	1	1
815	BP	GO:1904613	cellular response to 2,3,7,8-tetrachlorodibenzodioxine	2	1	1
816	BP	GO:0070084	protein initiator methionine removal	2	1	1
817	BP	GO:0007603	phototransduction, visible light	7	1	1
818	BP	GO:0060301	positive regulation of cytokine activity	1	1	1
819	BP	GO:1904913	regulation of establishment of protein-containing complex localization to telomere	1	1	1
820	BP	GO:0090122	cholesterol ester hydrolysis involved in cholesterol transport	1	1	1
821	BP	GO:0003180	aortic valve morphogenesis	29	1	1
822	BP	GO:0033327	Leydig cell differentiation	10	1	1
823	BP	GO:2001027	negative regulation of endothelial cell chemotaxis	3	1	1
824	BP	GO:0061402	positive regulation of transcription from RNA polymerase II promoter in response to acidic pH	1	1	1
825	BP	GO:0006747	FAD biosynthetic process	1	1	1
826	BP	GO:0032924	activin receptor signaling pathway	24	1	1
827	BP	GO:0071599	otic vesicle development	4	1	1
828	BP	GO:0071657	positive regulation of granulocyte colony-stimulating factor production	4	1	1
829	BP	GO:0071557	histone H3-K27 demethylation	4	1	1
830	BP	GO:0072183	negative regulation of nephron tubule epithelial cell differentiation	1	1	1
831	BP	GO:0061333	renal tubule morphogenesis	14	1	1
832	BP	GO:0018342	protein prenylation	7	1	1
833	BP	GO:0007229	integrin-mediated signaling pathway	85	1	1
834	BP	GO:0060537	muscle tissue development	96	1	1
835	BP	GO:0003188	heart valve formation	8	1	1
836	BP	GO:0006883	cellular sodium ion homeostasis	18	1	1
837	BP	GO:0101024	mitotic nuclear membrane organization	8	1	1
838	BP	GO:0002840	regulation of T cell mediated immune response to tumor cell	7	1	1
839	BP	GO:1904015	cellular response to serotonin	1	1	1
840	BP	GO:0032345	negative regulation of aldosterone metabolic process	3	1	1
841	BP	GO:0000003	reproduction	12	1	1
842	BP	GO:0010917	negative regulation of mitochondrial membrane potential	10	1	1
843	BP	GO:0071873	response to norepinephrine	3	1	1
844	BP	GO:0090232	positive regulation of spindle checkpoint	7	1	1
845	BP	GO:0006022	aminoglycan metabolic process	101	1	1
846	BP	GO:0045738	negative regulation of DNA repair	26	1	1
847	BP	GO:0002735	positive regulation of myeloid dendritic cell cytokine production	6	1	1
848	BP	GO:0009172	purine deoxyribonucleoside monophosphate catabolic process	6	1	1
849	BP	GO:0035709	memory T cell activation	2	1	1
850	BP	GO:0019242	methylglyoxal biosynthetic process	1	1	1
851	BP	GO:2000358	positive regulation of kidney smooth muscle cell differentiation	1	1	1
852	BP	GO:0046504	glycerol ether biosynthetic process	7	1	1
853	BP	GO:0010603	regulation of cytoplasmic mRNA processing body assembly	6	1	1
854	BP	GO:0010754	negative regulation of cGMP-mediated signaling	4	1	1
855	BP	GO:0099074	mitochondrion to lysosome transport	3	1	1
856	BP	GO:0032436	positive regulation of proteasomal ubiquitin-dependent protein catabolic process	79	1	1
857	BP	GO:0090294	nitrogen catabolite activation of transcription	1	1	1
858	BP	GO:0015879	carnitine transport	2	1	1
859	BP	GO:0002089	lens morphogenesis in camera-type eye	7	1	1
860	BP	GO:2000537	regulation of B cell chemotaxis	2	1	1
861	BP	GO:0071228	cellular response to tumor cell	1	1	1
862	BP	GO:0033630	positive regulation of cell adhesion mediated by integrin	18	1	1
863	BP	GO:1905916	negative regulation of cell differentiation involved in phenotypic switching	2	1	1
864	BP	GO:0044786	cell cycle DNA replication	4	1	1
865	BP	GO:0001829	trophectodermal cell differentiation	14	1	1
866	BP	GO:1901978	positive regulation of cell cycle checkpoint	9	1	1
867	BP	GO:0032434	regulation of proteasomal ubiquitin-dependent protein catabolic process	116	1	1
868	BP	GO:0030195	negative regulation of blood coagulation	40	1	1
869	BP	GO:0071691	cardiac muscle thin filament assembly	1	1	1
870	BP	GO:1903883	positive regulation of interleukin-17-mediated signaling pathway	1	1	1
871	BP	GO:1905868	regulation of 3'-UTR-mediated mRNA stabilization	4	1	1
872	BP	GO:1900744	regulation of p38MAPK cascade	36	1	1
873	BP	GO:0070586	cell-cell adhesion involved in gastrulation	1	1	1
874	BP	GO:1903517	negative regulation of single strand break repair	1	1	1
875	BP	GO:0042661	regulation of mesodermal cell fate specification	4	1	1
876	BP	GO:1902571	regulation of serine-type peptidase activity	6	1	1
877	BP	GO:0048048	embryonic eye morphogenesis	21	1	1
878	BP	GO:1990138	neuron projection extension	50	1	1
879	BP	GO:0045654	positive regulation of megakaryocyte differentiation	4	1	1
880	BP	GO:0051924	regulation of calcium ion transport	196	1	1
881	BP	GO:0070098	chemokine-mediated signaling pathway	72	1	1
882	BP	GO:0061146	Peyer's patch morphogenesis	2	1	1
883	BP	GO:0106230	protein depropionylation	1	1	1
884	BP	GO:0002277	myeloid dendritic cell activation involved in immune response	2	1	1
885	BP	GO:0051596	methylglyoxal catabolic process	3	1	1
886	BP	GO:0034776	response to histamine	11	1	1
887	BP	GO:0048075	positive regulation of eye pigmentation	1	1	1
888	BP	GO:0007215	glutamate receptor signaling pathway	41	1	1
889	BP	GO:0009197	pyrimidine deoxyribonucleoside diphosphate biosynthetic process	2	1	1
890	BP	GO:1905516	positive regulation of fertilization	1	1	1
891	BP	GO:2000798	negative regulation of amniotic stem cell differentiation	1	1	1
892	BP	GO:0098751	bone cell development	19	1	1
893	BP	GO:1902443	negative regulation of ripoptosome assembly involved in necroptotic process	1	1	1
894	BP	GO:0071221	cellular response to bacterial lipopeptide	6	1	1
895	BP	GO:0035771	interleukin-4-mediated signaling pathway	4	1	1
896	BP	GO:1905939	regulation of gonad development	10	1	1
897	BP	GO:0030155	regulation of cell adhesion	610	1	1
898	BP	GO:0098728	germline stem cell asymmetric division	3	1	1
899	BP	GO:0036048	protein desuccinylation	1	1	1
900	BP	GO:0090290	positive regulation of osteoclast proliferation	1	1	1
901	BP	GO:0033274	response to vitamin B2	1	1	1
902	BP	GO:1904229	regulation of succinate dehydrogenase activity	2	1	1
903	BP	GO:0051056	regulation of small GTPase mediated signal transduction	248	1	1
904	BP	GO:0036305	ameloblast differentiation	1	1	1
905	BP	GO:0039702	viral budding via host ESCRT complex	19	1	1
906	BP	GO:0042069	regulation of catecholamine metabolic process	17	1	1
907	BP	GO:0002357	defense response to tumor cell	7	1	1
908	BP	GO:0061144	alveolar secondary septum development	1	1	1
909	BP	GO:0048147	negative regulation of fibroblast proliferation	24	1	1
910	BP	GO:1901256	regulation of macrophage colony-stimulating factor production	5	1	1
911	BP	GO:0009065	glutamine family amino acid catabolic process	23	1	1
912	BP	GO:1901881	positive regulation of protein depolymerization	14	1	1
913	BP	GO:0043588	skin development	27	1	1
914	BP	GO:1990737	response to manganese-induced endoplasmic reticulum stress	2	1	1
915	BP	GO:1904825	protein localization to microtubule plus-end	4	1	1
916	BP	GO:0016103	diterpenoid catabolic process	3	1	1
917	BP	GO:1904809	regulation of dense core granule transport	2	1	1
918	BP	GO:1903071	positive regulation of ER-associated ubiquitin-dependent protein catabolic process	7	1	1
919	BP	GO:2001028	positive regulation of endothelial cell chemotaxis	13	1	1
920	BP	GO:0051602	response to electrical stimulus	36	1	1
921	BP	GO:1903041	regulation of chondrocyte hypertrophy	1	1	1
922	BP	GO:0042590	antigen processing and presentation of exogenous peptide antigen via MHC class I	6	1	1
923	BP	GO:2000053	regulation of Wnt signaling pathway involved in dorsal/ventral axis specification	1	1	1
924	BP	GO:1904923	regulation of autophagy of mitochondrion in response to mitochondrial depolarization	13	1	1
925	BP	GO:2000501	regulation of natural killer cell chemotaxis	7	1	1
926	BP	GO:1990046	stress-induced mitochondrial fusion	1	1	1
927	BP	GO:0075525	viral translational termination-reinitiation	5	1	1
928	BP	GO:0031441	negative regulation of mRNA 3'-end processing	8	1	1
929	BP	GO:0072678	T cell migration	28	1	1
930	BP	GO:0016095	polyprenol catabolic process	3	1	1
931	BP	GO:0097494	regulation of vesicle size	10	1	1
932	BP	GO:0002688	regulation of leukocyte chemotaxis	104	1	1
933	BP	GO:1904155	DN2 thymocyte differentiation	2	1	1
934	BP	GO:0048210	Golgi vesicle fusion to target membrane	4	1	1
935	BP	GO:0051289	protein homotetramerization	45	1	1
936	BP	GO:0036058	filtration diaphragm assembly	1	1	1
937	BP	GO:0007007	inner mitochondrial membrane organization	27	1	1
938	BP	GO:0035720	intraciliary anterograde transport	2	1	1
939	BP	GO:0098535	de novo centriole assembly involved in multi-ciliated epithelial cell differentiation	3	1	1
940	BP	GO:0010710	regulation of collagen catabolic process	2	1	1
941	BP	GO:0003352	regulation of cilium movement	20	1	1
942	BP	GO:0042249	establishment of planar polarity of embryonic epithelium	3	1	1
943	BP	GO:0010994	free ubiquitin chain polymerization	6	1	1
944	BP	GO:0071071	regulation of phospholipid biosynthetic process	16	1	1
945	BP	GO:1903026	negative regulation of RNA polymerase II regulatory region sequence-specific DNA binding	6	1	1
946	BP	GO:1903609	negative regulation of inward rectifier potassium channel activity	1	1	1
947	BP	GO:0008038	neuron recognition	39	1	1
948	BP	GO:1904973	positive regulation of viral translation	1	1	1
949	BP	GO:2000560	positive regulation of CD24 production	1	1	1
950	BP	GO:0042413	carnitine catabolic process	1	1	1
951	BP	GO:0036150	phosphatidylserine acyl-chain remodeling	5	1	1
952	BP	GO:1903507	negative regulation of nucleic acid-templated transcription	923	1	1
953	BP	GO:0019046	release from viral latency	2	1	1
954	BP	GO:0002101	tRNA wobble cytosine modification	1	1	1
955	BP	GO:0045200	establishment of neuroblast polarity	3	1	1
956	BP	GO:1903182	regulation of SUMO transferase activity	1	1	1
957	BP	GO:0001822	kidney development	104	1	1
958	BP	GO:0106088	regulation of cell adhesion involved in sprouting angiogenesis	1	1	1
959	BP	GO:1901911	adenosine 5'-(hexahydrogen pentaphosphate) catabolic process	1	1	1
960	BP	GO:0048662	negative regulation of smooth muscle cell proliferation	50	1	1
961	BP	GO:0006114	glycerol biosynthetic process	5	1	1
962	BP	GO:0071107	response to parathyroid hormone	11	1	1
963	BP	GO:0002737	negative regulation of plasmacytoid dendritic cell cytokine production	1	1	1
964	BP	GO:0006538	glutamate catabolic process	8	1	1
965	BP	GO:0120069	positive regulation of stomach fundus smooth muscle contraction	1	1	1
966	BP	GO:0002434	immune complex clearance	3	1	1
967	BP	GO:2000733	regulation of glial cell-derived neurotrophic factor receptor signaling pathway involved in ureteric bud formation	1	1	1
968	BP	GO:0030334	regulation of cell migration	743	1	1
969	BP	GO:2000466	negative regulation of glycogen (starch) synthase activity	3	1	1
970	BP	GO:0006370	7-methylguanosine mRNA capping	7	1	1
971	BP	GO:1903301	positive regulation of hexokinase activity	5	1	1
972	BP	GO:0003064	regulation of heart rate by hormone	2	1	1
973	BP	GO:0003300	cardiac muscle hypertrophy	19	1	1
974	BP	GO:0002921	negative regulation of humoral immune response	14	1	1
975	BP	GO:0018393	internal peptidyl-lysine acetylation	100	1	1
976	BP	GO:0099645	neurotransmitter receptor localization to postsynaptic specialization membrane	7	1	1
977	BP	GO:0046068	cGMP metabolic process	15	1	1
978	BP	GO:0000480	endonucleolytic cleavage in 5'-ETS of tricistronic rRNA transcript (SSU-rRNA, 5.8S rRNA, LSU-rRNA)	7	1	1
979	BP	GO:0048294	negative regulation of isotype switching to IgE isotypes	2	1	1
980	BP	GO:0045764	positive regulation of cellular amino acid metabolic process	3	1	1
981	BP	GO:0002274	myeloid leukocyte activation	110	1	1
982	BP	GO:0031115	negative regulation of microtubule polymerization	12	1	1
983	BP	GO:0032595	B cell receptor transport within lipid bilayer	1	1	1
984	BP	GO:2000181	negative regulation of blood vessel morphogenesis	84	1	1
985	BP	GO:0070729	cyclic nucleotide transport	4	1	1
986	BP	GO:0003177	pulmonary valve development	4	1	1
987	BP	GO:0060416	response to growth hormone	12	1	1
988	BP	GO:2000729	positive regulation of mesenchymal cell proliferation involved in ureter development	1	1	1
989	BP	GO:0003330	regulation of extracellular matrix constituent secretion	7	1	1
990	BP	GO:0016561	protein import into peroxisome matrix, translocation	2	1	1
991	BP	GO:0034379	very-low-density lipoprotein particle assembly	11	1	1
992	BP	GO:1990564	protein polyufmylation	5	1	1
993	BP	GO:0009407	toxin catabolic process	2	1	1
994	BP	GO:0043124	negative regulation of I-kappaB kinase/NF-kappaB signaling	41	1	1
995	BP	GO:1902659	regulation of glucose mediated signaling pathway	3	1	1
996	BP	GO:0090671	telomerase RNA localization to Cajal body	1	1	1
997	BP	GO:0033603	positive regulation of dopamine secretion	7	1	1
998	BP	GO:0007076	mitotic chromosome condensation	15	1	1
999	BP	GO:0070528	protein kinase C signaling	10	1	1
1000	BP	GO:0002819	regulation of adaptive immune response	158	1	1
1001	BP	GO:0016246	RNA interference	1	1	1
1002	BP	GO:0046461	neutral lipid catabolic process	18	1	1
1003	BP	GO:0030433	ubiquitin-dependent ERAD pathway	64	1	1
1004	BP	GO:0051248	negative regulation of protein metabolic process	776	1	1
1005	BP	GO:0051208	sequestering of calcium ion	5	1	1
1006	BP	GO:2000015	regulation of determination of dorsal identity	4	1	1
1007	BP	GO:0051481	negative regulation of cytosolic calcium ion concentration	12	1	1
1008	BP	GO:0034401	chromatin organization involved in regulation of transcription	76	1	1
1009	BP	GO:0002836	positive regulation of response to tumor cell	13	1	1
1010	BP	GO:0048872	homeostasis of number of cells	110	1	1
1011	BP	GO:1901898	negative regulation of relaxation of cardiac muscle	2	1	1
1012	BP	GO:0035305	negative regulation of dephosphorylation	36	1	1
1013	BP	GO:2000251	positive regulation of actin cytoskeleton reorganization	16	1	1
1014	BP	GO:0048769	sarcomerogenesis	3	1	1
1015	BP	GO:0042376	phylloquinone catabolic process	3	1	1
1016	BP	GO:0046340	diacylglycerol catabolic process	2	1	1
1017	BP	GO:0048857	neural nucleus development	47	1	1
1018	BP	GO:0045955	negative regulation of calcium ion-dependent exocytosis	6	1	1
1019	BP	GO:0035089	establishment of apical/basal cell polarity	18	1	1
1020	BP	GO:1903624	regulation of DNA catabolic process	10	1	1
1021	BP	GO:0015866	ADP transport	4	1	1
1022	BP	GO:0035601	protein deacylation	52	1	1
1023	BP	GO:0070781	response to biotin	2	1	1
1024	BP	GO:0015724	formate transport	1	1	1
1025	BP	GO:0071763	nuclear membrane organization	27	1	1
1026	BP	GO:0006573	valine metabolic process	7	1	1
1027	BP	GO:0045777	positive regulation of blood pressure	29	1	1
1028	BP	GO:0061371	determination of heart left/right asymmetry	3	1	1
1029	BP	GO:0034433	steroid esterification	4	1	1
1030	BP	GO:1904992	positive regulation of adenylate cyclase-inhibiting dopamine receptor signaling pathway	1	1	1
1031	BP	GO:1901953	positive regulation of anterograde dense core granule transport	2	1	1
1032	BP	GO:0098856	intestinal lipid absorption	11	1	1
1033	BP	GO:0030421	defecation	1	1	1
1034	BP	GO:1904470	regulation of endothelin production	1	1	1
1035	BP	GO:1903770	negative regulation of beta-galactosidase activity	1	1	1
1036	BP	GO:0042040	metal incorporation into metallo-molybdopterin complex	1	1	1
1037	BP	GO:0043242	negative regulation of protein-containing complex disassembly	50	1	1
1038	BP	GO:0010810	regulation of cell-substrate adhesion	178	1	1
1039	BP	GO:0002637	regulation of immunoglobulin production	59	1	1
1040	BP	GO:0002582	positive regulation of antigen processing and presentation of peptide or polysaccharide antigen via MHC class II	2	1	1
1041	BP	GO:2000570	positive regulation of T-helper 2 cell activation	1	1	1
1042	BP	GO:0042255	ribosome assembly	13	1	1
1043	BP	GO:0009404	toxin metabolic process	15	1	1
1044	BP	GO:0006614	SRP-dependent cotranslational protein targeting to membrane	8	1	1
1045	BP	GO:1903051	negative regulation of proteolysis involved in cellular protein catabolic process	50	1	1
1046	BP	GO:0070213	protein auto-ADP-ribosylation	5	1	1
1047	BP	GO:0061820	telomeric D-loop disassembly	9	1	1
1048	BP	GO:0072338	cellular lactam metabolic process	2	1	1
1049	BP	GO:1900719	regulation of uterine smooth muscle relaxation	1	1	1
1050	BP	GO:1905005	regulation of epithelial to mesenchymal transition involved in endocardial cushion formation	6	1	1
1051	BP	GO:0031124	mRNA 3'-end processing	31	1	1
1052	BP	GO:1905833	negative regulation of microtubule nucleation	1	1	1
1053	BP	GO:0010657	muscle cell apoptotic process	7	1	1
1054	BP	GO:0140039	cell-cell adhesion in response to extracellular stimulus	2	1	1
1055	BP	GO:0090289	regulation of osteoclast proliferation	2	1	1
1056	BP	GO:0001836	release of cytochrome c from mitochondria	21	1	1
1057	BP	GO:0034350	regulation of glial cell apoptotic process	10	1	1
1058	BP	GO:0032673	regulation of interleukin-4 production	29	1	1
1059	BP	GO:0035879	plasma membrane lactate transport	3	1	1
1060	BP	GO:0035589	G protein-coupled purinergic nucleotide receptor signaling pathway	10	1	1
1061	BP	GO:0010990	regulation of SMAD protein complex assembly	5	1	1
1062	BP	GO:0043207	response to external biotic stimulus	940	1	1
1063	BP	GO:1903750	regulation of intrinsic apoptotic signaling pathway in response to hydrogen peroxide	3	1	1
1064	BP	GO:0032485	regulation of Ral protein signal transduction	2	1	1
1065	BP	GO:0097150	neuronal stem cell population maintenance	17	1	1
1066	BP	GO:2000622	regulation of nuclear-transcribed mRNA catabolic process, nonsense-mediated decay	3	1	1
1067	BP	GO:0006145	purine nucleobase catabolic process	3	1	1
1068	BP	GO:0015812	gamma-aminobutyric acid transport	6	1	1
1069	BP	GO:0006970	response to osmotic stress	65	1	1
1070	BP	GO:1903753	negative regulation of p38MAPK cascade	7	1	1
1071	BP	GO:2000452	regulation of CD8-positive, alpha-beta cytotoxic T cell extravasation	2	1	1
1072	BP	GO:1903178	positive regulation of tyrosine 3-monooxygenase activity	1	1	1
1073	BP	GO:0045643	regulation of eosinophil differentiation	2	1	1
1074	BP	GO:1904627	response to phorbol 13-acetate 12-myristate	6	1	1
1075	BP	GO:1904428	negative regulation of tubulin deacetylation	4	1	1
1076	BP	GO:0042723	thiamine-containing compound metabolic process	4	1	1
1077	BP	GO:1901163	regulation of trophoblast cell migration	12	1	1
1078	BP	GO:1904407	positive regulation of nitric oxide metabolic process	34	1	1
1079	BP	GO:0033577	protein glycosylation in endoplasmic reticulum	1	1	1
1080	BP	GO:1900163	positive regulation of phospholipid scramblase activity	1	1	1
1081	BP	GO:0008645	hexose transmembrane transport	17	1	1
1082	BP	GO:0072530	purine-containing compound transmembrane transport	10	1	1
1083	BP	GO:0006738	nicotinamide riboside catabolic process	1	1	1
1084	BP	GO:0001505	regulation of neurotransmitter levels	139	1	1
1085	BP	GO:0060071	Wnt signaling pathway, planar cell polarity pathway	34	1	1
1086	BP	GO:2000378	negative regulation of reactive oxygen species metabolic process	41	1	1
1087	BP	GO:2001022	positive regulation of response to DNA damage stimulus	90	1	1
1088	BP	GO:0031958	corticosteroid receptor signaling pathway	7	1	1
1089	BP	GO:0009265	2'-deoxyribonucleotide biosynthetic process	11	1	1
1090	BP	GO:0019532	oxalate transport	2	1	1
1091	BP	GO:1905867	epididymis development	2	1	1
1092	BP	GO:0046754	viral exocytosis	1	1	1
1093	BP	GO:0031098	stress-activated protein kinase signaling cascade	67	1	1
1094	BP	GO:1904914	negative regulation of establishment of protein-containing complex localization to telomere	1	1	1
1095	BP	GO:0048667	cell morphogenesis involved in neuron differentiation	9	1	1
1096	BP	GO:1990823	response to leukemia inhibitory factor	75	1	1
1097	BP	GO:0051610	serotonin uptake	3	1	1
1098	BP	GO:1901723	negative regulation of cell proliferation involved in kidney development	5	1	1
1099	BP	GO:1905564	positive regulation of vascular endothelial cell proliferation	16	1	1
1100	BP	GO:1902904	negative regulation of supramolecular fiber organization	112	1	1
1101	BP	GO:0071372	cellular response to follicle-stimulating hormone stimulus	8	1	1
1102	BP	GO:1902679	negative regulation of RNA biosynthetic process	925	1	1
1103	BP	GO:0009414	response to water deprivation	8	1	1
1104	BP	GO:1904178	negative regulation of adipose tissue development	3	1	1
1105	BP	GO:0034063	stress granule assembly	17	1	1
1106	BP	GO:0006574	valine catabolic process	5	1	1
1107	BP	GO:0035087	siRNA loading onto RISC involved in RNA interference	4	1	1
1108	BP	GO:0002352	B cell negative selection	2	1	1
1109	BP	GO:1901216	positive regulation of neuron death	86	1	1
1110	BP	GO:1904814	regulation of protein localization to chromosome, telomeric region	14	1	1
1111	BP	GO:1901304	regulation of spermidine biosynthetic process	1	1	1
1112	BP	GO:0033364	mast cell secretory granule organization	1	1	1
1113	BP	GO:0090164	asymmetric Golgi ribbon formation	2	1	1
1114	BP	GO:1905562	regulation of vascular endothelial cell proliferation	21	1	1
1115	BP	GO:2000627	positive regulation of miRNA catabolic process	3	1	1
1116	BP	GO:1904325	positive regulation of inhibitory G protein-coupled receptor phosphorylation	1	1	1
1117	BP	GO:0003099	positive regulation of the force of heart contraction by chemical signal	3	1	1
1118	BP	GO:0070716	mismatch repair involved in maintenance of fidelity involved in DNA-dependent DNA replication	1	1	1
1119	BP	GO:0006175	dATP biosynthetic process	1	1	1
1120	BP	GO:0061303	cornea development in camera-type eye	9	1	1
1121	BP	GO:1900364	negative regulation of mRNA polyadenylation	7	1	1
1122	BP	GO:0010720	positive regulation of cell development	253	1	1
1123	BP	GO:0051897	positive regulation of protein kinase B signaling	93	1	1
1124	BP	GO:0060481	lobar bronchus epithelium development	1	1	1
1125	BP	GO:0060455	negative regulation of gastric acid secretion	7	1	1
1126	BP	GO:2000650	negative regulation of sodium ion transmembrane transporter activity	11	1	1
1127	BP	GO:0031663	lipopolysaccharide-mediated signaling pathway	33	1	1
1128	BP	GO:0090370	negative regulation of cholesterol efflux	5	1	1
1129	BP	GO:0046296	glycolate catabolic process	1	1	1
1130	BP	GO:0060600	dichotomous subdivision of an epithelial terminal unit	8	1	1
1131	BP	GO:0140013	meiotic nuclear division	41	1	1
1132	BP	GO:0086042	cardiac muscle cell-cardiac muscle cell adhesion	7	1	1
1133	BP	GO:0009183	purine deoxyribonucleoside diphosphate biosynthetic process	2	1	1
1134	BP	GO:0042304	regulation of fatty acid biosynthetic process	37	1	1
1135	BP	GO:0098502	DNA dephosphorylation	1	1	1
1136	BP	GO:0140112	extracellular vesicle biogenesis	1	1	1
1137	BP	GO:0033379	maintenance of protease location in T cell secretory granule	1	1	1
1138	BP	GO:0000050	urea cycle	8	1	1
1139	BP	GO:0045575	basophil activation	4	1	1
1140	BP	GO:0038113	interleukin-9-mediated signaling pathway	1	1	1
1141	BP	GO:0061966	establishment of left/right asymmetry	2	1	1
1142	BP	GO:0019985	translesion synthesis	18	1	1
1143	BP	GO:0036015	response to interleukin-3	6	1	1
1144	BP	GO:0034772	histone H4-K20 dimethylation	1	1	1
1145	BP	GO:0032581	ER-dependent peroxisome organization	1	1	1
1146	BP	GO:1900625	positive regulation of monocyte aggregation	2	1	1
1147	BP	GO:0031346	positive regulation of cell projection organization	279	1	1
1148	BP	GO:0098708	glucose import across plasma membrane	3	1	1
1149	BP	GO:1990245	histone H2A-T120 phosphorylation	1	1	1
1150	BP	GO:1904439	negative regulation of iron ion import across plasma membrane	1	1	1
1151	BP	GO:0016182	synaptic vesicle budding from endosome	1	1	1
1152	BP	GO:0006269	DNA replication, synthesis of RNA primer	6	1	1
1153	BP	GO:0016487	farnesol metabolic process	2	1	1
1154	BP	GO:1904056	positive regulation of cholangiocyte proliferation	2	1	1
1155	BP	GO:0072300	positive regulation of metanephric glomerulus development	2	1	1
1156	BP	GO:0009139	pyrimidine nucleoside diphosphate biosynthetic process	3	1	1
1157	BP	GO:0021768	nucleus accumbens development	1	1	1
1158	BP	GO:0019918	peptidyl-arginine methylation, to symmetrical-dimethyl arginine	3	1	1
1159	BP	GO:2000679	positive regulation of transcription regulatory region DNA binding	23	1	1
1160	BP	GO:0032252	secretory granule localization	9	1	1
1161	BP	GO:2000003	positive regulation of DNA damage checkpoint	2	1	1
1162	BP	GO:0061101	neuroendocrine cell differentiation	8	1	1
1163	BP	GO:0036333	hepatocyte homeostasis	1	1	1
1164	BP	GO:0044330	canonical Wnt signaling pathway involved in positive regulation of wound healing	1	1	1
1165	BP	GO:2000584	negative regulation of platelet-derived growth factor receptor-alpha signaling pathway	1	1	1
1166	BP	GO:0034118	regulation of erythrocyte aggregation	1	1	1
1167	BP	GO:0002387	immune response in gut-associated lymphoid tissue	1	1	1
1168	BP	GO:0034470	ncRNA processing	300	1	1
1169	BP	GO:1990167	protein K27-linked deubiquitination	3	1	1
1170	BP	GO:0006600	creatine metabolic process	2	1	1
1171	BP	GO:0071675	regulation of mononuclear cell migration	98	1	1
1172	BP	GO:0035567	non-canonical Wnt signaling pathway	46	1	1
1173	BP	GO:1903393	positive regulation of adherens junction organization	2	1	1
1174	BP	GO:2000213	positive regulation of glutamate metabolic process	1	1	1
1175	BP	GO:0046368	GDP-L-fucose metabolic process	4	1	1
1176	BP	GO:2001170	negative regulation of ATP biosynthetic process	2	1	1
1177	BP	GO:0034130	toll-like receptor 1 signaling pathway	1	1	1
1178	BP	GO:0099509	regulation of presynaptic cytosolic calcium ion concentration	12	1	1
1179	BP	GO:0015697	quaternary ammonium group transport	4	1	1
1180	BP	GO:1901660	calcium ion export	3	1	1
1181	BP	GO:2001168	positive regulation of histone H2B ubiquitination	4	1	1
1182	BP	GO:0098974	postsynaptic actin cytoskeleton organization	7	1	1
1183	BP	GO:0045197	establishment or maintenance of epithelial cell apical/basal polarity	37	1	1
1184	BP	GO:2000008	regulation of protein localization to cell surface	31	1	1
1185	BP	GO:0035545	determination of left/right asymmetry in nervous system	1	1	1
1186	BP	GO:0099639	neurotransmitter receptor transport, endosome to plasma membrane	7	1	1
1187	BP	GO:0051316	attachment of spindle microtubules to kinetochore involved in meiotic chromosome segregation	1	1	1
1188	BP	GO:0106046	guanine deglycation, glyoxal removal	1	1	1
1189	BP	GO:1903721	positive regulation of I-kappaB phosphorylation	7	1	1
1190	BP	GO:0048818	positive regulation of hair follicle maturation	4	1	1
1191	BP	GO:1990049	retrograde neuronal dense core vesicle transport	4	1	1
1192	BP	GO:0001952	regulation of cell-matrix adhesion	107	1	1
1193	BP	GO:0048808	male genitalia morphogenesis	4	1	1
1194	BP	GO:0051098	regulation of binding	307	1	1
1195	BP	GO:0044003	modulation by symbiont of host process	18	1	1
1196	BP	GO:0003128	heart field specification	10	1	1
1197	BP	GO:0009889	regulation of biosynthetic process	2881	1	1
1198	BP	GO:0002018	renin-angiotensin regulation of aldosterone production	4	1	1
1199	BP	GO:0021513	spinal cord dorsal/ventral patterning	3	1	1
1200	BP	GO:0120094	negative regulation of peptidyl-lysine crotonylation	1	1	1
1201	BP	GO:0019626	short-chain fatty acid catabolic process	7	1	1
1202	BP	GO:0045627	positive regulation of T-helper 1 cell differentiation	6	1	1
1203	BP	GO:0002148	hypochlorous acid metabolic process	1	1	1
1204	BP	GO:0045798	negative regulation of chromatin assembly or disassembly	4	1	1
1205	BP	GO:0090310	negative regulation of DNA methylation-dependent heterochromatin assembly	2	1	1
1206	BP	GO:0010987	negative regulation of high-density lipoprotein particle clearance	1	1	1
1207	BP	GO:0106354	tRNA surveillance	6	1	1
1208	BP	GO:0021534	cell proliferation in hindbrain	7	1	1
1209	BP	GO:0042490	mechanoreceptor differentiation	11	1	1
1210	BP	GO:0046177	D-gluconate catabolic process	2	1	1
1211	BP	GO:0072574	hepatocyte proliferation	6	1	1
1212	BP	GO:0031632	positive regulation of synaptic vesicle fusion to presynaptic active zone membrane	3	1	1
1213	BP	GO:0042816	vitamin B6 metabolic process	3	1	1
1214	BP	GO:0061740	protein targeting to lysosome involved in chaperone-mediated autophagy	3	1	1
1215	BP	GO:0046549	retinal cone cell development	9	1	1
1216	BP	GO:0045541	negative regulation of cholesterol biosynthetic process	4	1	1
1217	BP	GO:1901739	regulation of myoblast fusion	16	1	1
1218	BP	GO:1990441	negative regulation of transcription from RNA polymerase II promoter in response to endoplasmic reticulum stress	3	1	1
1219	BP	GO:0031589	cell-substrate adhesion	131	1	1
1220	BP	GO:0090260	negative regulation of retinal ganglion cell axon guidance	2	1	1
1221	BP	GO:0034762	regulation of transmembrane transport	437	1	1
1222	BP	GO:0007520	myoblast fusion	20	1	1
1223	BP	GO:1905036	positive regulation of antifungal innate immune response	3	1	1
1224	BP	GO:1901081	negative regulation of relaxation of smooth muscle	1	1	1
1225	BP	GO:0018106	peptidyl-histidine phosphorylation	1	1	1
1226	BP	GO:0015779	glucuronoside transport	1	1	1
1227	BP	GO:0055021	regulation of cardiac muscle tissue growth	52	1	1
1228	BP	GO:0031341	regulation of cell killing	87	1	1
1229	BP	GO:1900273	positive regulation of long-term synaptic potentiation	18	1	1
1230	BP	GO:1904959	regulation of cytochrome-c oxidase activity	6	1	1
1231	BP	GO:1904202	negative regulation of iodide transport	1	1	1
1232	BP	GO:0002278	eosinophil activation involved in immune response	3	1	1
1233	BP	GO:1903729	regulation of plasma membrane organization	12	1	1
1234	BP	GO:0046146	tetrahydrobiopterin metabolic process	8	1	1
1235	BP	GO:0060434	bronchus morphogenesis	2	1	1
1236	BP	GO:0061440	kidney vasculature development	4	1	1
1237	BP	GO:0070091	glucagon secretion	1	1	1
1238	BP	GO:0007626	locomotory behavior	129	1	1
1239	BP	GO:0009060	aerobic respiration	99	1	1
1240	BP	GO:0070544	histone H3-K36 demethylation	8	1	1
1241	BP	GO:1900274	regulation of phospholipase C activity	41	1	1
1242	BP	GO:0055001	muscle cell development	68	1	1
1243	BP	GO:0090141	positive regulation of mitochondrial fission	21	1	1
1244	BP	GO:0046390	ribose phosphate biosynthetic process	146	1	1
1245	BP	GO:0060738	epithelial-mesenchymal signaling involved in prostate gland development	2	1	1
1246	BP	GO:0150127	regulation of interleukin-33 production	1	1	1
1247	BP	GO:0060735	regulation of eIF2 alpha phosphorylation by dsRNA	1	1	1
1248	BP	GO:0016080	synaptic vesicle targeting	4	1	1
1249	BP	GO:0021681	cerebellar granular layer development	3	1	1
1250	BP	GO:0007634	optokinetic behavior	1	1	1
1251	BP	GO:0090103	cochlea morphogenesis	10	1	1
1252	BP	GO:0048245	eosinophil chemotaxis	17	1	1
1253	BP	GO:0015912	short-chain fatty acid transport	2	1	1
1254	BP	GO:0002689	negative regulation of leukocyte chemotaxis	13	1	1
1255	BP	GO:1904465	negative regulation of matrix metallopeptidase secretion	2	1	1
1256	BP	GO:0072287	metanephric distal tubule morphogenesis	1	1	1
1257	BP	GO:0000768	syncytium formation by plasma membrane fusion	23	1	1
1258	BP	GO:0061621	canonical glycolysis	10	1	1
1259	BP	GO:0031642	negative regulation of myelination	9	1	1
1260	BP	GO:0001315	age-dependent response to reactive oxygen species	1	1	1
1261	BP	GO:0060743	epithelial cell maturation involved in prostate gland development	3	1	1
1262	BP	GO:0010968	regulation of microtubule nucleation	9	1	1
1263	BP	GO:0044334	canonical Wnt signaling pathway involved in positive regulation of epithelial to mesenchymal transition	2	1	1
1264	BP	GO:0035810	positive regulation of urine volume	12	1	1
1265	BP	GO:0046470	phosphatidylcholine metabolic process	49	1	1
1266	BP	GO:0006525	arginine metabolic process	13	1	1
1267	BP	GO:2000546	positive regulation of endothelial cell chemotaxis to fibroblast growth factor	4	1	1
1268	BP	GO:1901314	regulation of histone H2A K63-linked ubiquitination	4	1	1
1269	BP	GO:0099159	regulation of modification of postsynaptic structure	8	1	1
1270	BP	GO:0003073	regulation of systemic arterial blood pressure	37	1	1
1271	BP	GO:0110009	formin-nucleated actin cable organization	3	1	1
1272	BP	GO:1905446	regulation of mitochondrial ATP synthesis coupled electron transport	5	1	1
1273	BP	GO:0044362	negative regulation of molecular function in other organism	4	1	1
1274	BP	GO:0032962	positive regulation of inositol trisphosphate biosynthetic process	5	1	1
1275	BP	GO:0006311	meiotic gene conversion	2	1	1
1276	BP	GO:0036414	histone citrullination	1	1	1
1277	BP	GO:0071816	tail-anchored membrane protein insertion into ER membrane	16	1	1
1278	BP	GO:0033574	response to testosterone	36	1	1
1279	BP	GO:0045648	positive regulation of erythrocyte differentiation	26	1	1
1280	BP	GO:0072061	inner medullary collecting duct development	2	1	1
1281	BP	GO:0033370	maintenance of protein location in mast cell secretory granule	1	1	1
1282	BP	GO:0048146	positive regulation of fibroblast proliferation	43	1	1
1283	BP	GO:0034154	toll-like receptor 7 signaling pathway	4	1	1
1284	BP	GO:1902462	positive regulation of mesenchymal stem cell proliferation	5	1	1
1285	BP	GO:0044848	biological phase	1	1	1
1286	BP	GO:0002702	positive regulation of production of molecular mediator of immune response	99	1	1
1287	BP	GO:0000963	mitochondrial RNA processing	14	1	1
1288	BP	GO:0048478	replication fork protection	9	1	1
1289	BP	GO:0110149	regulation of biomineralization	75	1	1
1290	BP	GO:2000044	negative regulation of cardiac cell fate specification	1	1	1
1291	BP	GO:0018002	N-terminal peptidyl-glutamic acid acetylation	2	1	1
1292	BP	GO:1990868	response to chemokine	13	1	1
1293	BP	GO:0001516	prostaglandin biosynthetic process	13	1	1
1294	BP	GO:0002043	blood vessel endothelial cell proliferation involved in sprouting angiogenesis	6	1	1
1295	BP	GO:0006560	proline metabolic process	9	1	1
1296	BP	GO:0002731	negative regulation of dendritic cell cytokine production	2	1	1
1297	BP	GO:0019413	acetate biosynthetic process	2	1	1
1298	BP	GO:0060272	embryonic skeletal joint morphogenesis	6	1	1
1299	BP	GO:0044650	adhesion of symbiont to host cell	10	1	1
1300	BP	GO:0001951	intestinal D-glucose absorption	1	1	1
1301	BP	GO:0000436	carbon catabolite activation of transcription from RNA polymerase II promoter	4	1	1
1302	BP	GO:0021884	forebrain neuron development	14	1	1
1303	BP	GO:1903326	regulation of tRNA metabolic process	1	1	1
1304	BP	GO:1903704	negative regulation of production of siRNA involved in RNA interference	1	1	1
1305	BP	GO:0042532	negative regulation of tyrosine phosphorylation of STAT protein	10	1	1
1306	BP	GO:0099050	vesicle scission	1	1	1
1307	BP	GO:1904998	negative regulation of leukocyte adhesion to arterial endothelial cell	1	1	1
1308	BP	GO:1904567	response to wortmannin	1	1	1
1309	BP	GO:0060700	regulation of ribonuclease activity	8	1	1
1310	BP	GO:0046745	viral capsid secondary envelopment	1	1	1
1311	BP	GO:0070167	regulation of biomineral tissue development	74	1	1
1312	BP	GO:0070257	positive regulation of mucus secretion	5	1	1
1313	BP	GO:1902633	1-phosphatidyl-1D-myo-inositol 4,5-bisphosphate metabolic process	3	1	1
1314	BP	GO:1902692	regulation of neuroblast proliferation	26	1	1
1315	BP	GO:0036465	synaptic vesicle recycling	7	1	1
1316	BP	GO:0040033	negative regulation of translation, ncRNA-mediated	11	1	1
1317	BP	GO:0007020	microtubule nucleation	23	1	1
1318	BP	GO:0110024	positive regulation of cardiac muscle myoblast proliferation	3	1	1
1319	BP	GO:1904692	positive regulation of type B pancreatic cell proliferation	2	1	1
1320	BP	GO:0031396	regulation of protein ubiquitination	169	1	1
1321	BP	GO:1905279	regulation of retrograde transport, endosome to Golgi	5	1	1
1322	BP	GO:0006216	cytidine catabolic process	8	1	1
1323	BP	GO:0007315	pole plasm assembly	1	1	1
1324	BP	GO:0045621	positive regulation of lymphocyte differentiation	94	1	1
1325	BP	GO:0002316	follicular B cell differentiation	4	1	1
1326	BP	GO:0035507	regulation of myosin-light-chain-phosphatase activity	7	1	1
1327	BP	GO:0000454	snoRNA guided rRNA pseudouridine synthesis	3	1	1
1328	BP	GO:0032644	regulation of fractalkine production	2	1	1
1329	BP	GO:1904924	negative regulation of mitophagy in response to mitochondrial depolarization	1	1	1
1330	BP	GO:0008306	associative learning	65	1	1
1331	BP	GO:0006364	rRNA processing	185	1	1
1332	BP	GO:0097190	apoptotic signaling pathway	216	1	1
1333	BP	GO:0009156	ribonucleoside monophosphate biosynthetic process	33	1	1
1334	BP	GO:0001823	mesonephros development	9	1	1
1335	BP	GO:1902188	positive regulation of viral release from host cell	9	1	1
1336	BP	GO:0001660	fever generation	3	1	1
1337	BP	GO:0033146	regulation of intracellular estrogen receptor signaling pathway	32	1	1
1338	BP	GO:0048014	Tie signaling pathway	3	1	1
1339	BP	GO:0051418	microtubule nucleation by microtubule organizing center	5	1	1
1340	BP	GO:0045827	negative regulation of isoprenoid metabolic process	2	1	1
1341	BP	GO:0043114	regulation of vascular permeability	38	1	1
1342	BP	GO:0019722	calcium-mediated signaling	121	1	1
1343	BP	GO:0046711	GDP biosynthetic process	1	1	1
1344	BP	GO:0060058	positive regulation of apoptotic process involved in mammary gland involution	2	1	1
1345	BP	GO:0015960	diadenosine polyphosphate biosynthetic process	3	1	1
1346	BP	GO:0035999	tetrahydrofolate interconversion	9	1	1
1347	BP	GO:0061709	reticulophagy	13	1	1
1348	BP	GO:0002397	MHC class I protein complex assembly	1	1	1
1349	BP	GO:0046602	regulation of mitotic centrosome separation	7	1	1
1350	BP	GO:1903200	positive regulation of L-dopa decarboxylase activity	1	1	1
1351	BP	GO:0018107	peptidyl-threonine phosphorylation	64	1	1
1352	BP	GO:0014821	phasic smooth muscle contraction	16	1	1
1353	BP	GO:1903744	positive regulation of anterograde synaptic vesicle transport	2	1	1
1354	BP	GO:0006554	lysine catabolic process	6	1	1
1355	BP	GO:0061105	regulation of stomach neuroendocrine cell differentiation	1	1	1
1356	BP	GO:0034097	response to cytokine	483	1	1
1357	BP	GO:0022616	DNA strand elongation	18	1	1
1358	BP	GO:2000352	negative regulation of endothelial cell apoptotic process	27	1	1
1359	BP	GO:0015742	alpha-ketoglutarate transport	1	1	1
1360	BP	GO:0019081	viral translation	1	1	1
1361	BP	GO:1905269	positive regulation of chromatin organization	91	1	1
1362	BP	GO:0090032	negative regulation of steroid hormone biosynthetic process	4	1	1
1363	BP	GO:0048864	stem cell development	25	1	1
1364	BP	GO:0006509	membrane protein ectodomain proteolysis	18	1	1
1365	BP	GO:0002158	osteoclast proliferation	4	1	1
1366	BP	GO:1902228	positive regulation of macrophage colony-stimulating factor signaling pathway	1	1	1
1367	BP	GO:0099607	lateral attachment of mitotic spindle microtubules to kinetochore	1	1	1
1368	BP	GO:0007096	regulation of exit from mitosis	15	1	1
1369	BP	GO:0033633	negative regulation of cell-cell adhesion mediated by integrin	1	1	1
1370	BP	GO:0043985	histone H4-R3 methylation	6	1	1
1371	BP	GO:0001773	myeloid dendritic cell activation	21	1	1
1372	BP	GO:0051155	positive regulation of striated muscle cell differentiation	36	1	1
1373	BP	GO:1903034	regulation of response to wounding	132	1	1
1374	BP	GO:0001694	histamine biosynthetic process	2	1	1
1375	BP	GO:2000468	regulation of peroxidase activity	3	1	1
1376	BP	GO:1904412	regulation of cardiac ventricle development	1	1	1
1377	BP	GO:0009074	aromatic amino acid family catabolic process	16	1	1
1378	BP	GO:0070202	regulation of establishment of protein localization to chromosome	12	1	1
1379	BP	GO:0061739	protein lipidation involved in autophagosome assembly	4	1	1
1380	BP	GO:0050930	induction of positive chemotaxis	13	1	1
1381	BP	GO:0032098	regulation of appetite	17	1	1
1382	BP	GO:1904411	positive regulation of secretory granule organization	2	1	1
1383	BP	GO:1903690	negative regulation of wound healing, spreading of epidermal cells	3	1	1
1384	BP	GO:1903659	regulation of complement-dependent cytotoxicity	6	1	1
1385	BP	GO:1901624	negative regulation of lymphocyte chemotaxis	3	1	1
1386	BP	GO:0051585	negative regulation of dopamine uptake involved in synaptic transmission	1	1	1
1387	BP	GO:0090186	regulation of pancreatic juice secretion	6	1	1
1388	BP	GO:1900373	positive regulation of purine nucleotide biosynthetic process	20	1	1
1389	BP	GO:1903490	positive regulation of mitotic cytokinesis	2	1	1
1390	BP	GO:0061346	planar cell polarity pathway involved in heart morphogenesis	1	1	1
1391	BP	GO:1903236	regulation of leukocyte tethering or rolling	16	1	1
1392	BP	GO:0002913	positive regulation of lymphocyte anergy	3	1	1
1393	BP	GO:0032597	B cell receptor transport into membrane raft	1	1	1
1394	BP	GO:1902847	regulation of neuronal signal transduction	1	1	1
1395	BP	GO:0035782	mature natural killer cell chemotaxis	1	1	1
1396	BP	GO:1903383	regulation of hydrogen peroxide-induced neuron intrinsic apoptotic signaling pathway	2	1	1
1397	BP	GO:1990108	protein linear deubiquitination	3	1	1
1398	BP	GO:0002040	sprouting angiogenesis	24	1	1
1399	BP	GO:0006527	arginine catabolic process	7	1	1
1400	BP	GO:0008283	cell population proliferation	376	1	1
1401	BP	GO:0034497	protein localization to phagophore assembly site	11	1	1
1402	BP	GO:0071671	regulation of smooth muscle cell chemotaxis	6	1	1
1403	BP	GO:0021978	telencephalon regionalization	5	1	1
1404	BP	GO:0030277	maintenance of gastrointestinal epithelium	15	1	1
1405	BP	GO:2000418	positive regulation of eosinophil migration	4	1	1
1406	BP	GO:1905892	negative regulation of cellular response to thapsigargin	1	1	1
1407	BP	GO:0006577	amino-acid betaine metabolic process	15	1	1
1408	BP	GO:0003431	growth plate cartilage chondrocyte development	1	1	1
1409	BP	GO:0002862	negative regulation of inflammatory response to antigenic stimulus	24	1	1
1410	BP	GO:0072710	response to hydroxyurea	10	1	1
1411	BP	GO:2000718	regulation of maintenance of mitotic sister chromatid cohesion, centromeric	1	1	1
1412	BP	GO:0038101	sequestering of nodal from receptor via nodal binding	1	1	1
1413	BP	GO:0106120	positive regulation of sterol biosynthetic process	7	1	1
1414	BP	GO:2000177	regulation of neural precursor cell proliferation	65	1	1
1415	BP	GO:0019218	regulation of steroid metabolic process	80	1	1
1416	BP	GO:0099543	trans-synaptic signaling by soluble gas	3	1	1
1417	BP	GO:0030885	regulation of myeloid dendritic cell activation	4	1	1
1418	BP	GO:1900131	negative regulation of lipid binding	1	1	1
1419	BP	GO:0070446	negative regulation of oligodendrocyte progenitor proliferation	1	1	1
1420	BP	GO:0097198	histone H3-K36 trimethylation	2	1	1
1421	BP	GO:0008295	spermidine biosynthetic process	3	1	1
1422	BP	GO:0097320	plasma membrane tubulation	10	1	1
1423	BP	GO:1902305	regulation of sodium ion transmembrane transport	54	1	1
1424	BP	GO:0048646	anatomical structure formation involved in morphogenesis	576	1	1
1425	BP	GO:0002888	positive regulation of myeloid leukocyte mediated immunity	19	1	1
1426	BP	GO:1902962	regulation of metalloendopeptidase activity involved in amyloid precursor protein catabolic process	2	1	1
1427	BP	GO:0033601	positive regulation of mammary gland epithelial cell proliferation	5	1	1
1428	BP	GO:0061668	mitochondrial ribosome assembly	2	1	1
1429	BP	GO:0061767	negative regulation of lung blood pressure	1	1	1
1430	BP	GO:0071331	cellular response to hexose stimulus	56	1	1
1431	BP	GO:1903723	negative regulation of centriole elongation	2	1	1
1432	BP	GO:2000473	positive regulation of hematopoietic stem cell migration	2	1	1
1433	BP	GO:0003334	keratinocyte development	8	1	1
1434	BP	GO:0010903	negative regulation of very-low-density lipoprotein particle remodeling	4	1	1
1435	BP	GO:2001280	positive regulation of unsaturated fatty acid biosynthetic process	8	1	1
1436	BP	GO:0051692	cellular oligosaccharide catabolic process	1	1	1
1437	BP	GO:0061792	secretory granule maturation	2	1	1
1438	BP	GO:0061205	paramesonephric duct development	3	1	1
1439	BP	GO:0070942	neutrophil mediated cytotoxicity	9	1	1
1440	BP	GO:0043415	positive regulation of skeletal muscle tissue regeneration	5	1	1
1441	BP	GO:0090242	retinoic acid receptor signaling pathway involved in somitogenesis	1	1	1
1442	BP	GO:0061623	glycolytic process from galactose	1	1	1
1443	BP	GO:0021965	spinal cord ventral commissure morphogenesis	2	1	1
1444	BP	GO:0043988	histone H3-S28 phosphorylation	3	1	1
1445	BP	GO:0070965	positive regulation of neutrophil mediated killing of fungus	1	1	1
1446	BP	GO:0035988	chondrocyte proliferation	9	1	1
1447	BP	GO:0043380	regulation of memory T cell differentiation	11	1	1
1448	BP	GO:0009131	pyrimidine nucleoside monophosphate catabolic process	8	1	1
1449	BP	GO:0032920	putrescine acetylation	1	1	1
1450	BP	GO:0050960	detection of temperature stimulus involved in thermoception	4	1	1
1451	BP	GO:1903096	protein localization to meiotic spindle midzone	1	1	1
1452	BP	GO:0006149	deoxyinosine catabolic process	2	1	1
1453	BP	GO:0030808	regulation of nucleotide biosynthetic process	29	1	1
1454	BP	GO:0150143	regulation of CD80 production	1	1	1
1455	BP	GO:2000391	positive regulation of neutrophil extravasation	4	1	1
1456	BP	GO:1903080	regulation of C-C chemokine receptor CCR7 signaling pathway	1	1	1
1457	BP	GO:0009648	photoperiodism	29	1	1
1458	BP	GO:0032000	positive regulation of fatty acid beta-oxidation	10	1	1
1459	BP	GO:0010453	regulation of cell fate commitment	23	1	1
1460	BP	GO:0006627	protein processing involved in protein targeting to mitochondrion	2	1	1
1461	BP	GO:0014706	striated muscle tissue development	84	1	1
1462	BP	GO:0071352	cellular response to interleukin-2	1	1	1
1463	BP	GO:0015748	organophosphate ester transport	63	1	1
1464	BP	GO:0002879	positive regulation of acute inflammatory response to non-antigenic stimulus	2	1	1
1465	BP	GO:1902949	positive regulation of tau-protein kinase activity	6	1	1
1466	BP	GO:1903373	positive regulation of endoplasmic reticulum tubular network organization	3	1	1
1467	BP	GO:0036359	renal potassium excretion	1	1	1
1468	BP	GO:0010894	negative regulation of steroid biosynthetic process	18	1	1
1469	BP	GO:0031946	regulation of glucocorticoid biosynthetic process	7	1	1
1470	BP	GO:1904542	regulation of free ubiquitin chain polymerization	1	1	1
1471	BP	GO:1905834	response to pyrimidine ribonucleotide	1	1	1
1472	BP	GO:0032196	transposition	1	1	1
1473	BP	GO:0046465	dolichyl diphosphate metabolic process	6	1	1
1474	BP	GO:0010980	positive regulation of vitamin D 24-hydroxylase activity	3	1	1
1475	BP	GO:1905737	positive regulation of L-proline import across plasma membrane	2	1	1
1476	BP	GO:0045860	positive regulation of protein kinase activity	336	1	1
1477	BP	GO:0032902	nerve growth factor production	2	1	1
1478	BP	GO:1903679	positive regulation of cap-independent translational initiation	3	1	1
1479	BP	GO:0001657	ureteric bud development	28	1	1
1480	BP	GO:1903911	positive regulation of receptor clustering	5	1	1
1481	BP	GO:1905616	regulation of miRNA mediated inhibition of translation	7	1	1
1482	BP	GO:0051890	regulation of cardioblast differentiation	8	1	1
1483	BP	GO:0032735	positive regulation of interleukin-12 production	39	1	1
1484	BP	GO:0010459	negative regulation of heart rate	7	1	1
1485	BP	GO:0070234	positive regulation of T cell apoptotic process	10	1	1
1486	BP	GO:0045168	cell-cell signaling involved in cell fate commitment	2	1	1
1487	BP	GO:0038061	NIK/NF-kappaB signaling	14	1	1
1488	BP	GO:0070827	chromatin maintenance	6	1	1
1489	BP	GO:0071029	nuclear ncRNA surveillance	6	1	1
1490	BP	GO:0061370	testosterone biosynthetic process	5	1	1
1491	BP	GO:0036016	cellular response to interleukin-3	6	1	1
1492	BP	GO:1990416	cellular response to brain-derived neurotrophic factor stimulus	7	1	1
1493	BP	GO:0036363	transforming growth factor beta activation	1	1	1
1494	BP	GO:0060350	endochondral bone morphogenesis	4	1	1
1495	BP	GO:0035385	Roundabout signaling pathway	5	1	1
1496	BP	GO:0060042	retina morphogenesis in camera-type eye	7	1	1
1497	BP	GO:0030719	P granule organization	1	1	1
1498	BP	GO:1901983	regulation of protein acetylation	65	1	1
1499	BP	GO:0061772	xenobiotic transport across blood-nerve barrier	1	1	1
1500	BP	GO:1904023	regulation of glucose catabolic process to lactate via pyruvate	4	1	1
1501	BP	GO:0045821	positive regulation of glycolytic process	17	1	1
1502	BP	GO:0038107	nodal signaling pathway involved in determination of left/right asymmetry	3	1	1
1503	BP	GO:0071868	cellular response to monoamine stimulus	33	1	1
1504	BP	GO:0038195	urokinase plasminogen activator signaling pathway	2	1	1
1505	BP	GO:2001295	malonyl-CoA biosynthetic process	2	1	1
1506	BP	GO:0060686	negative regulation of prostatic bud formation	4	1	1
1507	BP	GO:0048232	male gamete generation	255	1	1
1508	BP	GO:0001661	conditioned taste aversion	2	1	1
1509	BP	GO:0008617	guanosine metabolic process	1	1	1
1510	BP	GO:0019932	second-messenger-mediated signaling	187	1	1
1511	BP	GO:0046100	hypoxanthine metabolic process	4	1	1
1512	BP	GO:0033131	regulation of glucokinase activity	9	1	1
1513	BP	GO:0021740	principal sensory nucleus of trigeminal nerve development	2	1	1
1514	BP	GO:1904220	regulation of serine C-palmitoyltransferase activity	3	1	1
1515	BP	GO:1902497	iron-sulfur cluster transmembrane transport	1	1	1
1516	BP	GO:0033377	maintenance of protein location in T cell secretory granule	1	1	1
1517	BP	GO:0042771	intrinsic apoptotic signaling pathway in response to DNA damage by p53 class mediator	24	1	1
1518	BP	GO:0010265	SCF complex assembly	1	1	1
1519	BP	GO:0044027	hypermethylation of CpG island	2	1	1
1520	BP	GO:1901725	regulation of histone deacetylase activity	7	1	1
1521	BP	GO:0034111	negative regulation of homotypic cell-cell adhesion	10	1	1
1522	BP	GO:0060667	branch elongation involved in salivary gland morphogenesis	2	1	1
1523	BP	GO:0032672	regulation of interleukin-3 production	2	1	1
1524	BP	GO:0006188	IMP biosynthetic process	11	1	1
1525	BP	GO:0021952	central nervous system projection neuron axonogenesis	20	1	1
1526	BP	GO:0097695	establishment of protein-containing complex localization to telomere	2	1	1
1527	BP	GO:0150011	regulation of neuron projection arborization	15	1	1
1528	BP	GO:0061889	negative regulation of astrocyte activation	3	1	1
1529	BP	GO:0036153	triglyceride acyl-chain remodeling	1	1	1
1530	BP	GO:2000180	negative regulation of androgen biosynthetic process	1	1	1
1531	BP	GO:1902616	acyl carnitine transmembrane transport	1	1	1
1532	BP	GO:1900229	negative regulation of single-species biofilm formation in or on host organism	1	1	1
1533	BP	GO:0033386	geranylgeranyl diphosphate biosynthetic process	1	1	1
1534	BP	GO:0061187	regulation of ribosomal DNA heterochromatin assembly	2	1	1
1535	BP	GO:0072138	mesenchymal cell proliferation involved in ureteric bud development	3	1	1
1536	BP	GO:0006972	hyperosmotic response	21	1	1
1537	BP	GO:0043525	positive regulation of neuron apoptotic process	50	1	1
1538	BP	GO:0042509	regulation of tyrosine phosphorylation of STAT protein	72	1	1
1539	BP	GO:0032332	positive regulation of chondrocyte differentiation	15	1	1
1540	BP	GO:1905031	regulation of membrane repolarization during cardiac muscle cell action potential	3	1	1
1541	BP	GO:0061384	heart trabecula morphogenesis	17	1	1
1542	BP	GO:0006198	cAMP catabolic process	7	1	1
1543	BP	GO:0150077	regulation of neuroinflammatory response	27	1	1
1544	BP	GO:0072554	blood vessel lumenization	2	1	1
1545	BP	GO:0060265	positive regulation of respiratory burst involved in inflammatory response	2	1	1
1546	BP	GO:0007130	synaptonemal complex assembly	18	1	1
1547	BP	GO:1902498	regulation of protein autoubiquitination	4	1	1
1548	BP	GO:0060506	smoothened signaling pathway involved in lung development	1	1	1
1549	BP	GO:0070352	positive regulation of white fat cell proliferation	1	1	1
1550	BP	GO:0090320	regulation of chylomicron remnant clearance	1	1	1
1551	BP	GO:0032227	negative regulation of synaptic transmission, dopaminergic	2	1	1
1552	BP	GO:0015872	dopamine transport	7	1	1
1553	BP	GO:0070200	establishment of protein localization to telomere	5	1	1
1554	BP	GO:0031620	regulation of fever generation	9	1	1
1555	BP	GO:0060412	ventricular septum morphogenesis	30	1	1
1556	BP	GO:0032832	regulation of CD4-positive, CD25-positive, alpha-beta regulatory T cell differentiation involved in immune response	2	1	1
1557	BP	GO:2000533	negative regulation of renal albumin absorption	1	1	1
1558	BP	GO:0070973	protein localization to endoplasmic reticulum exit site	7	1	1
1559	BP	GO:0060702	negative regulation of endoribonuclease activity	1	1	1
1560	BP	GO:0002465	peripheral tolerance induction	1	1	1
1561	BP	GO:0032387	negative regulation of intracellular transport	47	1	1
1562	BP	GO:0009439	cyanate metabolic process	2	1	1
1563	BP	GO:0060126	somatotropin secreting cell differentiation	1	1	1
1564	BP	GO:1902668	negative regulation of axon guidance	2	1	1
1565	BP	GO:0046628	positive regulation of insulin receptor signaling pathway	19	1	1
1566	BP	GO:0016572	histone phosphorylation	28	1	1
1567	BP	GO:0010872	regulation of cholesterol esterification	12	1	1
1568	BP	GO:0060177	regulation of angiotensin metabolic process	2	1	1
1569	BP	GO:0031048	heterochromatin assembly by small RNA	1	1	1
1570	BP	GO:0010831	positive regulation of myotube differentiation	9	1	1
1571	BP	GO:0060591	chondroblast differentiation	5	1	1
1572	BP	GO:1904869	regulation of protein localization to Cajal body	11	1	1
1573	BP	GO:0150063	visual system development	1	1	1
1574	BP	GO:0021558	trochlear nerve development	1	1	1
1575	BP	GO:0002851	positive regulation of peripheral T cell tolerance induction	1	1	1
1576	BP	GO:2000196	positive regulation of female gonad development	1	1	1
1577	BP	GO:2000855	regulation of mineralocorticoid secretion	5	1	1
1578	BP	GO:0007492	endoderm development	15	1	1
1579	BP	GO:0060009	Sertoli cell development	8	1	1
1580	BP	GO:1905063	regulation of vascular associated smooth muscle cell differentiation	15	1	1
1581	BP	GO:0006701	progesterone biosynthetic process	2	1	1
1582	BP	GO:0051295	establishment of meiotic spindle localization	4	1	1
1583	BP	GO:0070212	protein poly-ADP-ribosylation	5	1	1
1584	BP	GO:0043045	DNA methylation involved in embryo development	4	1	1
1585	BP	GO:0044409	entry into host	91	1	1
1586	BP	GO:0043299	leukocyte degranulation	22	1	1
1587	BP	GO:2000536	negative regulation of entry of bacterium into host cell	2	1	1
1588	BP	GO:0006590	thyroid hormone generation	10	1	1
1589	BP	GO:0006566	threonine metabolic process	4	1	1
1590	BP	GO:0150175	regulation of phosphatidylethanolamine metabolic process	1	1	1
1591	BP	GO:0030221	basophil differentiation	2	1	1
1592	BP	GO:1990048	anterograde neuronal dense core vesicle transport	3	1	1
1593	BP	GO:0031339	negative regulation of vesicle fusion	5	1	1
1594	BP	GO:1902093	positive regulation of flagellated sperm motility	7	1	1
1595	BP	GO:1901706	mesenchymal cell differentiation involved in bone development	1	1	1
1596	BP	GO:0046519	sphingoid metabolic process	18	1	1
1597	BP	GO:0010763	positive regulation of fibroblast migration	12	1	1
1598	BP	GO:0032886	regulation of microtubule-based process	186	1	1
1599	BP	GO:1905404	positive regulation of activated CD8-positive, alpha-beta T cell apoptotic process	1	1	1
1600	BP	GO:0034157	positive regulation of toll-like receptor 7 signaling pathway	4	1	1
1601	BP	GO:0060327	cytoplasmic actin-based contraction involved in cell motility	1	1	1
1602	BP	GO:0055075	potassium ion homeostasis	25	1	1
1603	BP	GO:0043309	regulation of eosinophil degranulation	3	1	1
1604	BP	GO:1901492	positive regulation of lymphangiogenesis	1	1	1
1605	BP	GO:0071442	positive regulation of histone H3-K14 acetylation	3	1	1
1606	BP	GO:0046460	neutral lipid biosynthetic process	24	1	1
1607	BP	GO:0010043	response to zinc ion	40	1	1
1608	BP	GO:0045719	negative regulation of glycogen biosynthetic process	5	1	1
1609	BP	GO:0030501	positive regulation of bone mineralization	30	1	1
1610	BP	GO:1903461	Okazaki fragment processing involved in mitotic DNA replication	1	1	1
1611	BP	GO:1901834	regulation of deadenylation-independent decapping of nuclear-transcribed mRNA	1	1	1
1612	BP	GO:0003148	outflow tract septum morphogenesis	22	1	1
1613	BP	GO:0051303	establishment of chromosome localization	58	1	1
1614	BP	GO:0001582	detection of chemical stimulus involved in sensory perception of sweet taste	2	1	1
1615	BP	GO:1902941	regulation of voltage-gated chloride channel activity	2	1	1
1616	BP	GO:0061289	Wnt signaling pathway involved in kidney development	2	1	1
1617	BP	GO:0061099	negative regulation of protein tyrosine kinase activity	23	1	1
1618	BP	GO:0048634	regulation of muscle organ development	32	1	1
1619	BP	GO:0034248	regulation of cellular amide metabolic process	354	1	1
1620	BP	GO:0070104	negative regulation of interleukin-6-mediated signaling pathway	1	1	1
1621	BP	GO:0006563	L-serine metabolic process	11	1	1
1622	BP	GO:0021987	cerebral cortex development	59	1	1
1623	BP	GO:0043152	induction of bacterial agglutination	5	1	1
1624	BP	GO:0001573	ganglioside metabolic process	23	1	1
1625	BP	GO:0052332	modification by organism of membrane in other organism involved in symbiotic interaction	2	1	1
1626	BP	GO:0007620	copulation	2	1	1
1627	BP	GO:0032679	regulation of TRAIL production	2	1	1
1628	BP	GO:1903884	regulation of chemokine (C-C motif) ligand 20 production	1	1	1
1629	BP	GO:0031651	negative regulation of heat generation	1	1	1
1630	BP	GO:0044282	small molecule catabolic process	306	1	1
1631	BP	GO:0060322	head development	14	1	1
1632	BP	GO:1903897	regulation of PERK-mediated unfolded protein response	9	1	1
1633	BP	GO:0045671	negative regulation of osteoclast differentiation	20	1	1
1634	BP	GO:0016203	muscle attachment	1	1	1
1635	BP	GO:1905875	negative regulation of postsynaptic density organization	1	1	1
1636	BP	GO:0033140	negative regulation of peptidyl-serine phosphorylation of STAT protein	2	1	1
1637	BP	GO:0035646	endosome to melanosome transport	9	1	1
1638	BP	GO:0045986	negative regulation of smooth muscle contraction	14	1	1
1639	BP	GO:0045669	positive regulation of osteoblast differentiation	51	1	1
1640	BP	GO:1903599	positive regulation of autophagy of mitochondrion	11	1	1
1641	BP	GO:1905684	regulation of plasma membrane repair	3	1	1
1642	BP	GO:0046786	viral replication complex formation and maintenance	1	1	1
1643	BP	GO:0006820	anion transport	214	1	1
1644	BP	GO:1905668	positive regulation of protein localization to endosome	7	1	1
1645	BP	GO:0048338	mesoderm structural organization	1	1	1
1646	BP	GO:1901382	regulation of chorionic trophoblast cell proliferation	3	1	1
1647	BP	GO:0043388	positive regulation of DNA binding	52	1	1
1648	BP	GO:0010256	endomembrane system organization	2	1	1
1649	BP	GO:1905461	positive regulation of vascular associated smooth muscle cell apoptotic process	6	1	1
1650	BP	GO:1905885	positive regulation of triglyceride transport	2	1	1
1651	BP	GO:0098759	cellular response to interleukin-8	1	1	1
1652	BP	GO:0001576	globoside biosynthetic process	2	1	1
1653	BP	GO:0009174	pyrimidine ribonucleoside monophosphate biosynthetic process	10	1	1
1654	BP	GO:0002313	mature B cell differentiation involved in immune response	20	1	1
1655	BP	GO:0006729	tetrahydrobiopterin biosynthetic process	7	1	1
1656	BP	GO:0006535	cysteine biosynthetic process from serine	2	1	1
1657	BP	GO:0038172	interleukin-33-mediated signaling pathway	3	1	1
1658	BP	GO:1903707	negative regulation of hemopoiesis	82	1	1
1659	BP	GO:0034354	'de novo' NAD biosynthetic process from tryptophan	6	1	1
1660	BP	GO:0034499	late endosome to Golgi transport	4	1	1
1661	BP	GO:0035984	cellular response to trichostatin A	3	1	1
1662	BP	GO:0071725	response to triacyl bacterial lipopeptide	3	1	1
1663	BP	GO:0045943	positive regulation of transcription by RNA polymerase I	22	1	1
1664	BP	GO:0110151	positive regulation of biomineralization	38	1	1
1665	BP	GO:1905035	negative regulation of antifungal innate immune response	1	1	1
1666	BP	GO:0007268	chemical synaptic transmission	236	1	1
1667	BP	GO:0034698	response to gonadotropin	22	1	1
1668	BP	GO:1902018	negative regulation of cilium assembly	7	1	1
1669	BP	GO:0048205	COPI coating of Golgi vesicle	6	1	1
1670	BP	GO:1905337	positive regulation of aggrephagy	3	1	1
1671	BP	GO:0006090	pyruvate metabolic process	58	1	1
1672	BP	GO:0032713	negative regulation of interleukin-4 production	6	1	1
1673	BP	GO:0022898	regulation of transmembrane transporter activity	209	1	1
1674	BP	GO:0001826	inner cell mass cell differentiation	2	1	1
1675	BP	GO:0018003	peptidyl-lysine N6-acetylation	1	1	1
1676	BP	GO:0090342	regulation of cell aging	45	1	1
1677	BP	GO:0016999	antibiotic metabolic process	1	1	1
1678	BP	GO:0045991	carbon catabolite activation of transcription	5	1	1
1679	BP	GO:0043373	CD4-positive, alpha-beta T cell lineage commitment	12	1	1
1680	BP	GO:0051305	chromosome movement towards spindle pole	7	1	1
1681	BP	GO:1905341	negative regulation of protein localization to kinetochore	1	1	1
1682	BP	GO:1901361	organic cyclic compound catabolic process	290	1	1
1683	BP	GO:1904672	regulation of somatic stem cell population maintenance	6	1	1
1684	BP	GO:0042986	positive regulation of amyloid precursor protein biosynthetic process	4	1	1
1685	BP	GO:0009953	dorsal/ventral pattern formation	42	1	1
1686	BP	GO:0006598	polyamine catabolic process	3	1	1
1687	BP	GO:0021700	developmental maturation	146	1	1
1688	BP	GO:0003093	regulation of glomerular filtration	7	1	1
1689	BP	GO:0048709	oligodendrocyte differentiation	21	1	1
1690	BP	GO:0038007	netrin-activated signaling pathway	9	1	1
1691	BP	GO:0051180	vitamin transport	24	1	1
1692	BP	GO:0086046	membrane depolarization during SA node cell action potential	5	1	1
1693	BP	GO:0003222	ventricular trabecula myocardium morphogenesis	12	1	1
1694	BP	GO:1900164	nodal signaling pathway involved in determination of lateral mesoderm left/right asymmetry	3	1	1
1695	BP	GO:1904050	positive regulation of spontaneous neurotransmitter secretion	1	1	1
1696	BP	GO:1900022	regulation of D-erythro-sphingosine kinase activity	1	1	1
1697	BP	GO:0032364	oxygen homeostasis	6	1	1
1698	BP	GO:0051569	regulation of histone H3-K4 methylation	30	1	1
1699	BP	GO:0014849	ureter smooth muscle contraction	2	1	1
1700	BP	GO:0034755	iron ion transmembrane transport	9	1	1
1701	BP	GO:0044053	translocation of peptides or proteins into host cell cytoplasm	1	1	1
1702	BP	GO:0007339	binding of sperm to zona pellucida	21	1	1
1703	BP	GO:0045626	negative regulation of T-helper 1 cell differentiation	3	1	1
1704	BP	GO:1990790	response to glial cell derived neurotrophic factor	1	1	1
1705	BP	GO:0033182	regulation of histone ubiquitination	12	1	1
1706	BP	GO:0045990	carbon catabolite regulation of transcription	5	1	1
1707	BP	GO:2000224	regulation of testosterone biosynthetic process	2	1	1
1708	BP	GO:1903544	response to butyrate	1	1	1
1709	BP	GO:0061723	glycophagy	2	1	1
1710	BP	GO:1901228	positive regulation of transcription from RNA polymerase II promoter involved in heart development	3	1	1
1711	BP	GO:0009968	negative regulation of signal transduction	922	1	1
1712	BP	GO:0097069	cellular response to thyroxine stimulus	1	1	1
1713	BP	GO:2000360	negative regulation of binding of sperm to zona pellucida	3	1	1
1714	BP	GO:0048069	eye pigmentation	1	1	1
1715	BP	GO:0003309	type B pancreatic cell differentiation	7	1	1
1716	BP	GO:0071106	adenosine 3',5'-bisphosphate transmembrane transport	1	1	1
1717	BP	GO:0120252	hydrocarbon metabolic process	6	1	1
1718	BP	GO:1902074	response to salt	10	1	1
1719	BP	GO:0042976	activation of Janus kinase activity	5	1	1
1720	BP	GO:0034315	regulation of Arp2/3 complex-mediated actin nucleation	17	1	1
1721	BP	GO:0006528	asparagine metabolic process	4	1	1
1722	BP	GO:0006909	phagocytosis	64	1	1
1723	BP	GO:0044068	modulation by symbiont of host cellular process	10	1	1
1724	BP	GO:2000734	negative regulation of glial cell-derived neurotrophic factor receptor signaling pathway involved in ureteric bud formation	1	1	1
1725	BP	GO:0035378	carbon dioxide transmembrane transport	1	1	1
1726	BP	GO:0001696	gastric acid secretion	7	1	1
1727	BP	GO:0070668	positive regulation of mast cell proliferation	1	1	1
1728	BP	GO:0019341	dibenzo-p-dioxin catabolic process	1	1	1
1729	BP	GO:2000017	positive regulation of determination of dorsal identity	2	1	1
1730	BP	GO:0010038	response to metal ion	309	1	1
1731	BP	GO:0100001	regulation of skeletal muscle contraction by action potential	1	1	1
1732	BP	GO:1900378	positive regulation of secondary metabolite biosynthetic process	8	1	1
1733	BP	GO:0071499	cellular response to laminar fluid shear stress	6	1	1
1734	BP	GO:1901377	organic heteropentacyclic compound catabolic process	2	1	1
1735	BP	GO:0120072	positive regulation of pyloric antrum smooth muscle contraction	1	1	1
1736	BP	GO:1905430	cellular response to glycine	2	1	1
1737	BP	GO:0009912	auditory receptor cell fate commitment	2	1	1
1738	BP	GO:0021707	cerebellar granule cell differentiation	3	1	1
1739	BP	GO:0043504	mitochondrial DNA repair	5	1	1
1740	BP	GO:0046878	positive regulation of saliva secretion	1	1	1
1741	BP	GO:1905787	regulation of detection of mechanical stimulus involved in sensory perception of touch	1	1	1
1742	BP	GO:0032509	endosome transport via multivesicular body sorting pathway	25	1	1
1743	BP	GO:1904871	positive regulation of protein localization to Cajal body	11	1	1
1744	BP	GO:0014075	response to amine	45	1	1
1745	BP	GO:0002065	columnar/cuboidal epithelial cell differentiation	38	1	1
1746	BP	GO:0150129	positive regulation of interleukin-33 production	1	1	1
1747	BP	GO:0009180	purine ribonucleoside diphosphate biosynthetic process	5	1	1
1748	BP	GO:0050670	regulation of lymphocyte proliferation	191	1	1
1749	BP	GO:0030261	chromosome condensation	36	1	1
1750	BP	GO:0042276	error-prone translesion synthesis	7	1	1
1751	BP	GO:1903337	positive regulation of vacuolar transport	2	1	1
1752	BP	GO:0060581	cell fate commitment involved in pattern specification	2	1	1
1753	BP	GO:0042866	pyruvate biosynthetic process	5	1	1
1754	BP	GO:0090676	calcium ion transmembrane transport via low voltage-gated calcium channel	1	1	1
1755	BP	GO:0001707	mesoderm formation	28	1	1
1756	BP	GO:0006639	acylglycerol metabolic process	69	1	1
1757	BP	GO:0042886	amide transport	83	1	1
1758	BP	GO:0010041	response to iron(III) ion	4	1	1
1759	BP	GO:0046850	regulation of bone remodeling	41	1	1
1760	BP	GO:0097164	ammonium ion metabolic process	16	1	1
1761	BP	GO:0031930	mitochondria-nucleus signaling pathway	1	1	1
1762	BP	GO:0010730	negative regulation of hydrogen peroxide biosynthetic process	3	1	1
1763	BP	GO:0010796	regulation of multivesicular body size	2	1	1
1764	BP	GO:0007352	zygotic specification of dorsal/ventral axis	3	1	1
1765	BP	GO:1990867	response to gastrin	1	1	1
1766	BP	GO:0060675	ureteric bud morphogenesis	2	1	1
1767	BP	GO:0060687	regulation of branching involved in prostate gland morphogenesis	4	1	1
1768	BP	GO:0072679	thymocyte migration	2	1	1
1769	BP	GO:1901099	negative regulation of signal transduction in absence of ligand	31	1	1
1770	BP	GO:1904527	negative regulation of microtubule binding	2	1	1
1771	BP	GO:0050906	detection of stimulus involved in sensory perception	357	1	1
1772	BP	GO:0016480	negative regulation of transcription by RNA polymerase III	3	1	1
1773	BP	GO:0070601	centromeric sister chromatid cohesion	6	1	1
1774	BP	GO:0002885	positive regulation of hypersensitivity	5	1	1
1775	BP	GO:0044752	response to human chorionic gonadotropin	1	1	1
1776	BP	GO:0006540	glutamate decarboxylation to succinate	2	1	1
1777	BP	GO:0032789	unsaturated monocarboxylic acid metabolic process	1	1	1
1778	BP	GO:0051343	positive regulation of cyclic-nucleotide phosphodiesterase activity	5	1	1
1779	BP	GO:0038115	chemokine (C-C motif) ligand 19 signaling pathway	1	1	1
1780	BP	GO:1904356	regulation of telomere maintenance via telomere lengthening	58	1	1
1781	BP	GO:2000635	negative regulation of primary miRNA processing	3	1	1
1782	BP	GO:0040007	growth	228	1	1
1783	BP	GO:0014742	positive regulation of muscle hypertrophy	25	1	1
1784	BP	GO:0045637	regulation of myeloid cell differentiation	167	1	1
1785	BP	GO:0006844	acyl carnitine transport	1	1	1
1786	BP	GO:0060746	parental behavior	9	1	1
1787	BP	GO:2000403	positive regulation of lymphocyte migration	34	1	1
1788	BP	GO:0019401	alditol biosynthetic process	6	1	1
1789	BP	GO:0014043	negative regulation of neuron maturation	2	1	1
1790	BP	GO:0060948	cardiac vascular smooth muscle cell development	1	1	1
1791	BP	GO:0051130	positive regulation of cellular component organization	924	1	1
1792	BP	GO:0006448	regulation of translational elongation	16	1	1
1793	BP	GO:0044788	modulation by host of viral process	26	1	1
1794	BP	GO:0036294	cellular response to decreased oxygen levels	107	1	1
1795	BP	GO:1904375	regulation of protein localization to cell periphery	103	1	1
1796	BP	GO:0048732	gland development	215	1	1
1797	BP	GO:0071415	cellular response to purine-containing compound	12	1	1
1798	BP	GO:0030382	sperm mitochondrion organization	1	1	1
1799	BP	GO:0062173	brexanolone metabolic process	2	1	1
1800	BP	GO:1902075	cellular response to salt	3	1	1
1801	BP	GO:0001959	regulation of cytokine-mediated signaling pathway	119	1	1
1802	BP	GO:0003209	cardiac atrium morphogenesis	3	1	1
1803	BP	GO:0001558	regulation of cell growth	335	1	1
1804	BP	GO:0042306	regulation of protein import into nucleus	54	1	1
1805	BP	GO:2001300	lipoxin metabolic process	4	1	1
1806	BP	GO:0120093	regulation of peptidyl-lysine crotonylation	1	1	1
1807	BP	GO:0002585	positive regulation of antigen processing and presentation of peptide antigen	2	1	1
1808	BP	GO:0070563	negative regulation of vitamin D receptor signaling pathway	2	1	1
1809	BP	GO:1905045	negative regulation of Schwann cell proliferation involved in axon regeneration	1	1	1
1810	BP	GO:0007207	phospholipase C-activating G protein-coupled acetylcholine receptor signaling pathway	3	1	1
1811	BP	GO:0002780	antibacterial peptide biosynthetic process	1	1	1
1812	BP	GO:0010951	negative regulation of endopeptidase activity	158	1	1
1813	BP	GO:1902689	negative regulation of NAD metabolic process	3	1	1
1814	BP	GO:0006928	movement of cell or subcellular component	1051	1	1
1815	BP	GO:1904016	response to Thyroglobulin triiodothyronine	4	1	1
1816	BP	GO:1903779	regulation of cardiac conduction	17	1	1
1817	BP	GO:0016070	RNA metabolic process	1065	1	1
1818	BP	GO:0051896	regulation of protein kinase B signaling	137	1	1
1819	BP	GO:0140052	cellular response to oxidised low-density lipoprotein particle stimulus	10	1	1
1820	BP	GO:0140527	reciprocal homologous recombination	25	1	1
1821	BP	GO:2000678	negative regulation of transcription regulatory region DNA binding	17	1	1
1822	BP	GO:0051940	regulation of catecholamine uptake involved in synaptic transmission	8	1	1
1823	BP	GO:0060574	intestinal epithelial cell maturation	4	1	1
1824	BP	GO:0000183	rDNA heterochromatin assembly	7	1	1
1825	BP	GO:1903708	positive regulation of hemopoiesis	136	1	1
1826	BP	GO:0060407	negative regulation of penile erection	1	1	1
1827	BP	GO:0070453	regulation of heme biosynthetic process	3	1	1
1828	BP	GO:0006497	protein lipidation	53	1	1
1829	BP	GO:0043038	amino acid activation	42	1	1
1830	BP	GO:0046111	xanthine biosynthetic process	1	1	1
1831	BP	GO:0060083	smooth muscle contraction involved in micturition	2	1	1
1832	BP	GO:0099179	regulation of synaptic membrane adhesion	3	1	1
1833	BP	GO:1901387	positive regulation of voltage-gated calcium channel activity	10	1	1
1834	BP	GO:0000921	septin ring assembly	1	1	1
1835	BP	GO:0070926	regulation of ATP:ADP antiporter activity	1	1	1
1836	BP	GO:0006817	phosphate ion transport	6	1	1
1837	BP	GO:0002526	acute inflammatory response	60	1	1
1838	BP	GO:0150116	regulation of cell-substrate junction organization	59	1	1
1839	BP	GO:0045740	positive regulation of DNA replication	33	1	1
1840	BP	GO:2000011	regulation of adaxial/abaxial pattern formation	1	1	1
1841	BP	GO:0032222	regulation of synaptic transmission, cholinergic	5	1	1
1842	BP	GO:0045221	negative regulation of FasL production	1	1	1
1843	BP	GO:0021797	forebrain anterior/posterior pattern specification	1	1	1
1844	BP	GO:0006446	regulation of translational initiation	65	1	1
1845	BP	GO:0071660	positive regulation of IP-10 production	1	1	1
1846	BP	GO:0003308	negative regulation of Wnt signaling pathway involved in heart development	5	1	1
1847	BP	GO:0010668	ectodermal cell differentiation	4	1	1
1848	BP	GO:2000107	negative regulation of leukocyte apoptotic process	40	1	1
1849	BP	GO:0002215	defense response to nematode	2	1	1
1850	BP	GO:0098657	import into cell	98	1	1
1851	BP	GO:0002456	T cell mediated immunity	16	1	1
1852	BP	GO:0010159	specification of animal organ position	3	1	1
1853	BP	GO:0070303	negative regulation of stress-activated protein kinase signaling cascade	43	1	1
1854	BP	GO:0060405	regulation of penile erection	7	1	1
1855	BP	GO:0046108	uridine metabolic process	2	1	1
1856	BP	GO:1990090	cellular response to nerve growth factor stimulus	43	1	1
1857	BP	GO:0035543	positive regulation of SNARE complex assembly	1	1	1
1858	BP	GO:0019544	arginine catabolic process to glutamate	1	1	1
1859	BP	GO:1905832	positive regulation of spindle assembly	5	1	1
1860	BP	GO:2000854	positive regulation of corticosterone secretion	2	1	1
1861	BP	GO:1905535	regulation of eukaryotic translation initiation factor 4F complex assembly	1	1	1
1862	BP	GO:0048708	astrocyte differentiation	14	1	1
1863	BP	GO:0016926	protein desumoylation	6	1	1
1864	BP	GO:0032014	positive regulation of ARF protein signal transduction	2	1	1
1865	BP	GO:0042448	progesterone metabolic process	12	1	1
1866	BP	GO:0090219	negative regulation of lipid kinase activity	7	1	1
1867	BP	GO:0043606	formamide metabolic process	4	1	1
1868	BP	GO:1903795	regulation of inorganic anion transmembrane transport	5	1	1
1869	BP	GO:0035264	multicellular organism growth	54	1	1
1870	BP	GO:0007263	nitric oxide mediated signal transduction	17	1	1
1871	BP	GO:1903701	substantia propria of cornea development	1	1	1
1872	BP	GO:0110076	negative regulation of ferroptosis	2	1	1
1873	BP	GO:0060770	negative regulation of epithelial cell proliferation involved in prostate gland development	5	1	1
1874	BP	GO:0035886	vascular associated smooth muscle cell differentiation	5	1	1
1875	BP	GO:2000276	negative regulation of oxidative phosphorylation uncoupler activity	2	1	1
1876	BP	GO:0036166	phenotypic switching	1	1	1
1877	BP	GO:2000845	positive regulation of testosterone secretion	2	1	1
1878	BP	GO:0090199	regulation of release of cytochrome c from mitochondria	44	1	1
1879	BP	GO:0051795	positive regulation of timing of catagen	2	1	1
1880	BP	GO:2000295	regulation of hydrogen peroxide catabolic process	3	1	1
1881	BP	GO:2000209	regulation of anoikis	21	1	1
1882	BP	GO:0006056	mannoprotein metabolic process	1	1	1
1883	BP	GO:0051709	regulation of killing of cells of other organism	12	1	1
1884	BP	GO:0060070	canonical Wnt signaling pathway	68	1	1
1885	BP	GO:0051230	spindle disassembly	2	1	1
1886	BP	GO:0060548	negative regulation of cell death	793	1	1
1887	BP	GO:0009186	deoxyribonucleoside diphosphate metabolic process	5	1	1
1888	BP	GO:0050779	RNA destabilization	37	1	1
1889	BP	GO:0051304	chromosome separation	7	1	1
1890	BP	GO:0071630	nuclear protein quality control by the ubiquitin-proteasome system	1	1	1
1891	BP	GO:0010085	polarity specification of proximal/distal axis	1	1	1
1892	BP	GO:0046717	acid secretion	17	1	1
1893	BP	GO:0032776	DNA methylation on cytosine	5	1	1
1894	BP	GO:0001712	ectodermal cell fate commitment	1	1	1
1895	BP	GO:0035148	tube formation	101	1	1
1896	BP	GO:0021604	cranial nerve structural organization	11	1	1
1897	BP	GO:0002922	positive regulation of humoral immune response	19	1	1
1898	BP	GO:0071649	regulation of chemokine (C-C motif) ligand 5 production	10	1	1
1899	BP	GO:0042711	maternal behavior	9	1	1
1900	BP	GO:0031646	positive regulation of nervous system process	30	1	1
1901	BP	GO:0010986	positive regulation of lipoprotein particle clearance	6	1	1
1902	BP	GO:0018343	protein farnesylation	2	1	1
1903	BP	GO:0051592	response to calcium ion	126	1	1
1904	BP	GO:0006306	DNA methylation	42	1	1
1905	BP	GO:0009209	pyrimidine ribonucleoside triphosphate biosynthetic process	12	1	1
1906	BP	GO:0100012	regulation of heart induction by canonical Wnt signaling pathway	1	1	1
1907	BP	GO:0000494	box C/D RNA 3'-end processing	3	1	1
1908	BP	GO:0032429	regulation of phospholipase A2 activity	10	1	1
1909	BP	GO:0003011	involuntary skeletal muscle contraction	3	1	1
1910	BP	GO:0006541	glutamine metabolic process	18	1	1
1911	BP	GO:1905820	positive regulation of chromosome separation	17	1	1
1912	BP	GO:2001162	positive regulation of histone H3-K79 methylation	2	1	1
1913	BP	GO:0071629	cytoplasm protein quality control by the ubiquitin-proteasome system	1	1	1
1914	BP	GO:0043968	histone H2A acetylation	15	1	1
1915	BP	GO:0000375	RNA splicing, via transesterification reactions	182	1	1
1916	BP	GO:0033686	positive regulation of luteinizing hormone secretion	3	1	1
1917	BP	GO:2000344	positive regulation of acrosome reaction	7	1	1
1918	BP	GO:0044283	small molecule biosynthetic process	361	1	1
1919	BP	GO:0043409	negative regulation of MAPK cascade	139	1	1
1920	BP	GO:0050910	detection of mechanical stimulus involved in sensory perception of sound	11	1	1
1921	BP	GO:1901255	nucleotide-excision repair involved in interstrand cross-link repair	2	1	1
1922	BP	GO:0052405	negative regulation by host of symbiont molecular function	4	1	1
1923	BP	GO:0002291	T cell activation via T cell receptor contact with antigen bound to MHC molecule on antigen presenting cell	3	1	1
1924	BP	GO:0033006	regulation of mast cell activation involved in immune response	26	1	1
1925	BP	GO:1902285	semaphorin-plexin signaling pathway involved in neuron projection guidance	13	1	1
1926	BP	GO:1903412	response to bile acid	5	1	1
1927	BP	GO:0010477	response to sulfur dioxide	1	1	1
1928	BP	GO:0010873	positive regulation of cholesterol esterification	9	1	1
1929	BP	GO:0042832	defense response to protozoan	20	1	1
1930	BP	GO:0008611	ether lipid biosynthetic process	7	1	1
1931	BP	GO:1903288	positive regulation of potassium ion import across plasma membrane	7	1	1
1932	BP	GO:0060999	positive regulation of dendritic spine development	31	1	1
1933	BP	GO:2000508	regulation of dendritic cell chemotaxis	11	1	1
1934	BP	GO:0051725	protein de-ADP-ribosylation	2	1	1
1935	BP	GO:0014052	regulation of gamma-aminobutyric acid secretion	5	1	1
1936	BP	GO:0090245	axis elongation involved in somitogenesis	3	1	1
1937	BP	GO:0021536	diencephalon development	2	1	1
1938	BP	GO:0019303	D-ribose catabolic process	2	1	1
1939	BP	GO:0060982	coronary artery morphogenesis	5	1	1
1940	BP	GO:1900122	positive regulation of receptor binding	5	1	1
1941	BP	GO:0046600	negative regulation of centriole replication	6	1	1
1942	BP	GO:1901557	response to fenofibrate	1	1	1
1943	BP	GO:0002283	neutrophil activation involved in immune response	9	1	1
1944	BP	GO:1903608	protein localization to cytoplasmic stress granule	7	1	1
1945	BP	GO:0030917	midbrain-hindbrain boundary development	2	1	1
1946	BP	GO:0003144	embryonic heart tube formation	1	1	1
1947	BP	GO:1903004	regulation of protein K63-linked deubiquitination	2	1	1
1948	BP	GO:0060458	right lung development	1	1	1
1949	BP	GO:0071894	histone H2B conserved C-terminal lysine ubiquitination	1	1	1
1950	BP	GO:0070634	transepithelial ammonium transport	1	1	1
1951	BP	GO:0032715	negative regulation of interleukin-6 production	39	1	1
1952	BP	GO:0003117	regulation of vasoconstriction by circulating norepinephrine	1	1	1
1953	BP	GO:0045584	negative regulation of cytotoxic T cell differentiation	1	1	1
1954	BP	GO:0033626	positive regulation of integrin activation by cell surface receptor linked signal transduction	2	1	1
1955	BP	GO:0030856	regulation of epithelial cell differentiation	112	1	1
1956	BP	GO:0010310	regulation of hydrogen peroxide metabolic process	19	1	1
1957	BP	GO:1904464	regulation of matrix metallopeptidase secretion	5	1	1
1958	BP	GO:0097734	extracellular exosome biogenesis	1	1	1
1959	BP	GO:1905772	positive regulation of mesodermal cell differentiation	2	1	1
1960	BP	GO:1904711	regulation of Wnt-Frizzled-LRP5/6 complex assembly	1	1	1
1961	BP	GO:0008614	pyridoxine metabolic process	2	1	1
1962	BP	GO:0060310	regulation of elastin catabolic process	1	1	1
1963	BP	GO:0044539	long-chain fatty acid import into cell	8	1	1
1964	BP	GO:0036298	recombinational interstrand cross-link repair	2	1	1
1965	BP	GO:0008626	granzyme-mediated apoptotic signaling pathway	1	1	1
1966	BP	GO:0034033	purine nucleoside bisphosphate biosynthetic process	47	1	1
1967	BP	GO:0048333	mesodermal cell differentiation	12	1	1
1968	BP	GO:0045944	positive regulation of transcription by RNA polymerase II	873	1	1
1969	BP	GO:0032743	positive regulation of interleukin-2 production	31	1	1
1970	BP	GO:0002486	antigen processing and presentation of endogenous peptide antigen via MHC class I via ER pathway, TAP-independent	7	1	1
1971	BP	GO:0036345	platelet maturation	1	1	1
1972	BP	GO:2001252	positive regulation of chromosome organization	152	1	1
1973	BP	GO:0048682	sprouting of injured axon	1	1	1
1974	BP	GO:0051057	positive regulation of small GTPase mediated signal transduction	56	1	1
1975	BP	GO:0010750	positive regulation of nitric oxide mediated signal transduction	5	1	1
1976	BP	GO:1990266	neutrophil migration	80	1	1
1977	BP	GO:1901685	glutathione derivative metabolic process	4	1	1
1978	BP	GO:0003176	aortic valve development	5	1	1
1979	BP	GO:1904792	positive regulation of shelterin complex assembly	1	1	1
1980	BP	GO:0070861	regulation of protein exit from endoplasmic reticulum	22	1	1
1981	BP	GO:0071315	cellular response to morphine	5	1	1
1982	BP	GO:1900094	regulation of transcription from RNA polymerase II promoter involved in determination of left/right symmetry	3	1	1
1983	BP	GO:0060332	positive regulation of response to interferon-gamma	6	1	1
1984	BP	GO:0072014	proximal tubule development	4	1	1
1985	BP	GO:0006355	regulation of transcription, DNA-templated	2307	1	1
1986	BP	GO:0032375	negative regulation of cholesterol transport	12	1	1
1987	BP	GO:0072262	metanephric glomerular mesangial cell proliferation involved in metanephros development	1	1	1
1988	BP	GO:0090262	regulation of transcription-coupled nucleotide-excision repair	1	1	1
1989	BP	GO:0060184	cell cycle switching	2	1	1
1990	BP	GO:1900739	regulation of protein insertion into mitochondrial membrane involved in apoptotic signaling pathway	4	1	1
1991	BP	GO:0002328	pro-B cell differentiation	4	1	1
1992	BP	GO:0006287	base-excision repair, gap-filling	14	1	1
1993	BP	GO:0060516	primary prostatic bud elongation	1	1	1
1994	BP	GO:0033499	galactose catabolic process via UDP-galactose	3	1	1
1995	BP	GO:1990074	polyuridylation-dependent mRNA catabolic process	3	1	1
1996	BP	GO:0030730	sequestering of triglyceride	2	1	1
1997	BP	GO:2000511	regulation of granzyme A production	1	1	1
1998	BP	GO:0072108	positive regulation of mesenchymal to epithelial transition involved in metanephros morphogenesis	4	1	1
1999	BP	GO:0060666	dichotomous subdivision of terminal units involved in salivary gland branching	5	1	1
[truncated: 19,240 more rows]

## Sheet: module_go_3
index	Ontology	GO id	GO term	value	pval	qval
1	BP	GO:0006897	endocytosis	305	1.21666e-22	1.79811e-18
2	BP	GO:0016192	vesicle-mediated transport	869	8.86101e-18	6.54784e-14
3	CC	GO:0030118	clathrin coat	19	1.43344e-16	2.70776e-13
4	CC	GO:0005905	clathrin-coated pit	51	1.49018e-15	1.40748e-12
5	BP	GO:0072583	clathrin-dependent endocytosis	25	1.36147e-15	6.70708e-12
6	MF	GO:0030276	clathrin binding	57	3.85145e-15	1.7605e-11
7	BP	GO:0006898	receptor-mediated endocytosis	137	6.03184e-14	2.22861e-10
8	CC	GO:0030117	membrane coat	52	3.71458e-13	2.33895e-10
9	CC	GO:0097708	intracellular vesicle	1125	7.32228e-11	3.45795e-08
10	CC	GO:0030132	clathrin coat of coated pit	7	9.8784e-11	3.73206e-08
11	BP	GO:0048268	clathrin coat assembly	16	1.33599e-11	3.94892e-08
12	CC	GO:0005768	endosome	523	3.57671e-10	1.12607e-07
13	BP	GO:0006810	transport	2454	1.3726e-10	3.38094e-07
14	CC	GO:0031410	cytoplasmic vesicle	1121	1.78995e-09	4.74014e-07
15	CC	GO:0030125	clathrin vesicle coat	13	2.00747e-09	4.74014e-07
16	BP	GO:0051234	establishment of localization	2573	2.90056e-10	6.12392e-07
17	BP	GO:0016197	endosomal transport	170	1.82799e-09	3.37697e-06
18	BP	GO:0051179	localization	2978	2.90548e-09	4.77112e-06
19	CC	GO:0030136	clathrin-coated vesicle	88	1.12779e-07	2.3671e-05
20	CC	GO:0031982	vesicle	2556	1.47445e-07	2.78524e-05
21	CC	GO:0030120	vesicle coat	40	2.50609e-07	4.30364e-05
22	CC	GO:0005886	plasma membrane	3303	3.17998e-07	5.00581e-05
23	CC	GO:0098590	plasma membrane region	844	6.20692e-07	9.01913e-05
24	CC	GO:0030135	coated vesicle	130	7.95346e-07	0.000107315
25	CC	GO:0097060	synaptic membrane	195	5.86799e-06	0.000738976
26	BP	GO:0031623	receptor internalization	62	1.50057e-06	0.00221769
27	BP	GO:0150007	clathrin-dependent synaptic vesicle endocytosis	2	1.91417e-06	0.00252818
28	BP	GO:0099003	vesicle-mediated transport in synapse	67	2.05279e-06	0.00252818
29	CC	GO:0098796	membrane protein complex	1013	3.20406e-05	0.0036603
30	CC	GO:0042734	presynaptic membrane	45	3.29408e-05	0.0036603
31	MF	GO:0005543	phospholipid binding	310	2.86326e-06	0.00654398
32	BP	GO:0043112	receptor metabolic process	89	6.41446e-06	0.00729226
33	BP	GO:0051649	establishment of localization in cell	1224	1.39371e-05	0.0147126
34	BP	GO:0048488	synaptic vesicle endocytosis	37	1.8165e-05	0.0167788
35	BP	GO:0140238	presynaptic endocytosis	37	1.8165e-05	0.0167788
36	BP	GO:0046907	intracellular transport	968	2.29778e-05	0.0199758
37	BP	GO:0150093	amyloid-beta clearance by transcytosis	6	2.86163e-05	0.0234956
38	CC	GO:0045334	clathrin-coated endocytic vesicle	19	0.000322687	0.0338642
39	BP	GO:0008104	protein localization	1418	4.62325e-05	0.0359616
40	BP	GO:0033036	macromolecule localization	1439	5.20541e-05	0.0384654
41	MF	GO:0045296	cadherin binding	293	4.20787e-05	0.064114
42	BP	GO:0051641	cellular localization	1552	9.5424e-05	0.0671558
43	BP	GO:0044764	multi-organism cellular process	11	0.000104487	0.0688094
44	BP	GO:0030100	regulation of endocytosis	182	0.000107085	0.0688094
45	CC	GO:0043231	intracellular membrane-bounded organelle	6423	0.000815359	0.0810639
46	MF	GO:0008289	lipid binding	550	7.50942e-05	0.0858139
47	CC	GO:0016020	membrane	5785	0.000995027	0.0895558
48	CC	GO:0030139	endocytic vesicle	142	0.000995591	0.0895558
49	CC	GO:0048471	perinuclear region of cytoplasm	584	0.00104944	0.090109
50	BP	GO:0015031	protein transport	913	0.000148327	0.0913386
51	CC	GO:0005829	cytosol	4325	0.00133613	0.107753
52	CC	GO:0030128	clathrin coat of endocytic vesicle	1	0.00142605	0.107753
53	CC	GO:0120043	stereocilium shaft	1	0.00142605	0.107753
54	CC	GO:0019898	extrinsic component of membrane	171	0.00170085	0.121002
55	CC	GO:0098793	presynapse	172	0.00172951	0.121002
56	BP	GO:0048259	regulation of receptor-mediated endocytosis	87	0.000237111	0.137564
57	BP	GO:0045184	establishment of protein localization	987	0.00024201	0.137564
58	BP	GO:0045056	transcytosis	18	0.000288962	0.15252
59	BP	GO:1903077	negative regulation of protein localization to plasma membrane	18	0.000288962	0.15252
60	BP	GO:0060627	regulation of vesicle-mediated transport	445	0.000302172	0.153993
61	BP	GO:1904376	negative regulation of protein localization to cell periphery	19	0.000322687	0.158966
62	CC	GO:0043229	intracellular organelle	7147	0.00250632	0.169087
63	BP	GO:0097242	amyloid-beta clearance	20	0.00035824	0.170788
64	CC	GO:0098894	extrinsic component of presynaptic endocytic zone membrane	2	0.0028502	0.178648
65	CC	GO:0070381	endosome to plasma membrane transport vesicle	2	0.0028502	0.178648
66	CC	GO:0098794	postsynapse	207	0.00293176	0.178648
67	MF	GO:0005509	calcium ion binding	415	0.000218345	0.184375
68	MF	GO:0035615	clathrin adaptor activity	18	0.000288962	0.184375
69	MF	GO:0140312	cargo adaptor activity	19	0.000322687	0.184375
70	MF	GO:0050750	low-density lipoprotein particle receptor binding	19	0.000322687	0.184375
71	MF	GO:0050839	cell adhesion molecule binding	468	0.000381594	0.193808
72	CC	GO:0016234	inclusion body	62	0.00344213	0.203193
73	MF	GO:1901981	phosphatidylinositol phosphate binding	112	0.000498738	0.215522
74	MF	GO:0070325	lipoprotein particle receptor binding	24	0.000518648	0.215522
75	CC	GO:0098797	plasma membrane protein complex	485	0.00422037	0.237371
76	CC	GO:0098871	postsynaptic actin cytoskeleton	3	0.00427242	0.237371
77	CC	GO:0043227	membrane-bounded organelle	7300	0.0045894	0.247696
78	BP	GO:1905476	negative regulation of protein localization to membrane	25	0.000563276	0.258694
79	BP	GO:0071705	nitrogen compound transport	1136	0.000577637	0.258694
80	CC	GO:0032588	trans-Golgi network membrane	79	0.00552903	0.275733
81	CC	GO:0030659	cytoplasmic vesicle membrane	857	0.00566658	0.275733
82	CC	GO:0097418	neurofibrillary tangle	4	0.00569274	0.275733
83	CC	GO:0098888	extrinsic component of presynaptic membrane	4	0.00569274	0.275733
84	CC	GO:0012506	vesicle membrane	873	0.00613078	0.289526
85	CC	GO:0030665	clathrin-coated vesicle membrane	87	0.00666867	0.298511
86	CC	GO:0019897	extrinsic component of plasma membrane	87	0.00666867	0.298511
87	CC	GO:0071439	clathrin complex	5	0.00711116	0.298511
88	CC	GO:0099571	postsynaptic cytoskeleton	5	0.00711116	0.298511
89	CC	GO:0098835	presynaptic endocytic zone membrane	5	0.00711116	0.298511
90	CC	GO:0005622	intracellular anatomical structure	93	0.00758776	0.301731
91	CC	GO:0098852	lytic vacuole membrane	292	0.00766707	0.301731
92	CC	GO:0005765	lysosomal membrane	292	0.00766707	0.301731
93	MF	GO:0060090	molecular adaptor activity	309	0.000806667	0.307273
94	CC	GO:0055037	recycling endosome	103	0.00923954	0.355617
95	CC	GO:0045211	postsynaptic membrane	104	0.00941284	0.355617
96	MF	GO:0019904	protein domain specific binding	582	0.00103332	0.36333
97	CC	GO:0030130	clathrin coat of trans-Golgi network vesicle	7	0.00994227	0.368254
98	CC	GO:0005774	vacuolar membrane	325	0.0102786	0.373391
99	MF	GO:0031896	V2 vasopressin receptor binding	1	0.00142605	0.465607
100	CC	GO:0030662	coated vesicle membrane	129	0.0142096	0.506453
101	CC	GO:0043197	dendritic spine	134	0.0152731	0.516384
102	CC	GO:0010008	endosome membrane	378	0.0154528	0.516384
103	CC	GO:0044309	neuron spine	135	0.0154898	0.516384
104	CC	GO:0099243	extrinsic component of synaptic membrane	11	0.0155817	0.516384
105	MF	GO:0035091	phosphatidylinositol binding	172	0.00172951	0.52704
106	CC	GO:1990498	mitotic spindle microtubule	12	0.0169869	0.553244
107	CC	GO:0043226	organelle	7935	0.0175726	0.562622
108	CC	GO:0097440	apical dendrite	13	0.0183901	0.574898
109	CC	GO:0016021	integral component of membrane	2806	0.0185647	0.574898
110	BP	GO:0071702	organic substance transport	1314	0.00139289	0.605458
111	MF	GO:0005546	phosphatidylinositol-4,5-bisphosphate binding	50	0.00225235	0.643469
112	CC	GO:0036020	endolysosome membrane	15	0.0211909	0.64564
113	CC	GO:0031143	pseudopodium	16	0.0225885	0.677297
114	MF	GO:1990175	EH domain binding	2	0.0028502	0.685697
115	MF	GO:0031691	alpha-1A adrenergic receptor binding	2	0.0028502	0.685697
116	MF	GO:0031762	follicle-stimulating hormone receptor binding	2	0.0028502	0.685697
117	BP	GO:0034622	cellular protein-containing complex assembly	651	0.00170781	0.721134
118	CC	GO:0031941	filamentous actin	19	0.02677	0.790135
119	CC	GO:0014069	postsynaptic density	195	0.0308131	0.885229
120	CC	GO:0030131	clathrin adaptor complex	22	0.0309347	0.885229
121	CC	GO:0099572	postsynaptic specialization	197	0.0313977	0.885229
122	MF	GO:1902936	phosphatidylinositol bisphosphate binding	66	0.00389143	0.887693
123	MF	GO:0031692	alpha-1B adrenergic receptor binding	3	0.00427242	0.887693
124	MF	GO:0031893	vasopressin receptor binding	3	0.00427242	0.887693
125	CC	GO:0005737	cytoplasm	3412	0.0331531	0.920975
126	BP	GO:0051128	regulation of cellular component organization	1861	0.00224523	0.921728
127	BP	GO:0032456	endocytic recycling	51	0.00234232	0.9356
128	BP	GO:1902962	regulation of metalloendopeptidase activity involved in amyloid precursor protein catabolic process	2	0.0028502	1
129	BP	GO:1902963	negative regulation of metalloendopeptidase activity involved in amyloid precursor protein catabolic process	2	0.0028502	1
130	BP	GO:1905224	clathrin-coated pit assembly	2	0.0028502	1
131	BP	GO:0097753	membrane bending	2	0.0028502	1
132	BP	GO:0043933	protein-containing complex subunit organization	1094	0.00300367	1
133	BP	GO:0016050	vesicle organization	217	0.00335009	1
134	BP	GO:0061024	membrane organization	461	0.00351672	1
135	BP	GO:0008593	regulation of Notch signaling pathway	64	0.00366353	1
136	BP	GO:0016185	synaptic vesicle budding from presynaptic endocytic zone membrane	3	0.00427242	1
137	BP	GO:0016191	synaptic vesicle uncoating	4	0.00569274	1
138	BP	GO:1900126	negative regulation of hyaluronan biosynthetic process	4	0.00569274	1
139	BP	GO:1904684	negative regulation of metalloendopeptidase activity	4	0.00569274	1
140	BP	GO:0042699	follicle-stimulating hormone signaling pathway	4	0.00569274	1
141	BP	GO:2001288	positive regulation of caveolin-mediated endocytosis	4	0.00569274	1
142	MF	GO:1990763	arrestin family protein binding	4	0.00569274	1
143	BP	GO:0030036	actin cytoskeleton organization	263	0.00574077	1
144	BP	GO:0016043	cellular component organization	3719	0.00624862	1
145	BP	GO:1903076	regulation of protein localization to plasma membrane	85	0.0063745	1
146	BP	GO:0071840	cellular component organization or biogenesis	3759	0.00654907	1
147	BP	GO:1903828	negative regulation of cellular protein localization	89	0.00696896	1
148	BP	GO:0022607	cellular component assembly	1737	0.00700588	1
149	BP	GO:0072318	clathrin coat disassembly	5	0.00711116	1
150	BP	GO:0140239	postsynaptic endocytosis	5	0.00711116	1
151	BP	GO:0070142	synaptic vesicle budding	5	0.00711116	1
152	BP	GO:0098884	postsynaptic neurotransmitter receptor internalization	5	0.00711116	1
153	MF	GO:0032051	clathrin light chain binding	5	0.00711116	1
154	BP	GO:0045807	positive regulation of endocytosis	93	0.00758776	1
155	BP	GO:0030029	actin filament-based process	297	0.00803358	1
156	BP	GO:0098876	vesicle-mediated transport to the plasma membrane	96	0.00806768	1
157	BP	GO:0019065	receptor-mediated endocytosis of virus by host cell	6	0.00852766	1
158	BP	GO:2001286	regulation of caveolin-mediated endocytosis	6	0.00852766	1
159	BP	GO:1904683	regulation of metalloendopeptidase activity	6	0.00852766	1
160	BP	GO:0072319	vesicle uncoating	6	0.00852766	1
161	BP	GO:0044803	multi-organism membrane organization	6	0.00852766	1
162	BP	GO:0075509	endocytosis involved in viral entry into host cell	6	0.00852766	1
163	BP	GO:1905274	regulation of modification of postsynaptic actin cytoskeleton	6	0.00852766	1
164	MF	GO:0032050	clathrin heavy chain binding	6	0.00852766	1
165	BP	GO:1904375	regulation of protein localization to cell periphery	103	0.00923954	1
166	MF	GO:0017124	SH3 domain binding	104	0.00941284	1
167	BP	GO:0050896	response to stimulus	4212	0.00947848	1
168	BP	GO:0065003	protein-containing complex assembly	975	0.00975495	1
169	BP	GO:2001137	positive regulation of endocytic recycling	7	0.00994227	1
170	BP	GO:0090240	positive regulation of histone H4 acetylation	7	0.00994227	1
171	BP	GO:1900125	regulation of hyaluronan biosynthetic process	7	0.00994227	1
172	BP	GO:1902961	positive regulation of aspartic-type endopeptidase activity involved in amyloid precursor protein catabolic process	7	0.00994227	1
173	BP	GO:1905049	negative regulation of metallopeptidase activity	7	0.00994227	1
174	MF	GO:0035612	AP-2 adaptor complex binding	7	0.00994227	1
175	BP	GO:0099159	regulation of modification of postsynaptic structure	8	0.011355	1
176	BP	GO:1905247	positive regulation of aspartic-type peptidase activity	8	0.011355	1
177	BP	GO:0030948	negative regulation of vascular endothelial growth factor receptor signaling pathway	8	0.011355	1
178	BP	GO:0090647	modulation of age-related behavioral decline	8	0.011355	1
179	MF	GO:0031701	angiotensin receptor binding	8	0.011355	1
180	BP	GO:0044238	primary metabolic process	5103	0.0118369	1
181	BP	GO:0016482	cytosolic transport	118	0.0119905	1
182	BP	GO:0035646	endosome to melanosome transport	9	0.0127658	1
183	BP	GO:2000009	negative regulation of protein localization to cell surface	9	0.0127658	1
184	BP	GO:0033572	transferrin transport	9	0.0127658	1
185	BP	GO:0060124	positive regulation of growth hormone secretion	9	0.0127658	1
186	BP	GO:1903671	negative regulation of sprouting angiogenesis	9	0.0127658	1
187	BP	GO:0043485	endosome to pigment granule transport	9	0.0127658	1
188	MF	GO:0005545	1-phosphatidylinositol binding	9	0.0127658	1
189	BP	GO:0051704	multi-organism process	123	0.0129785	1
190	BP	GO:0097494	regulation of vesicle size	10	0.0141747	1
191	BP	GO:0097320	plasma membrane tubulation	10	0.0141747	1
192	BP	GO:0016188	synaptic vesicle maturation	10	0.0141747	1
193	BP	GO:2000601	positive regulation of Arp2/3 complex-mediated actin nucleation	10	0.0141747	1
194	BP	GO:1902959	regulation of aspartic-type endopeptidase activity involved in amyloid precursor protein catabolic process	10	0.0141747	1
195	MF	GO:0005096	GTPase activator activity	368	0.0143819	1
196	BP	GO:0006895	Golgi to endosome transport	11	0.0155817	1
197	BP	GO:1905244	regulation of modification of synaptic structure	11	0.0155817	1
198	BP	GO:2001135	regulation of endocytic recycling	11	0.0155817	1
199	BP	GO:0001921	positive regulation of receptor recycling	11	0.0155817	1
200	BP	GO:0010950	positive regulation of endopeptidase activity	138	0.0161481	1
201	BP	GO:0051668	localization within membrane	387	0.0164549	1
202	MF	GO:0030695	GTPase regulator activity	391	0.016912	1
203	MF	GO:0060589	nucleoside-triphosphatase regulator activity	391	0.016912	1
204	BP	GO:0043149	stress fiber assembly	12	0.0169869	1
205	BP	GO:0099590	neurotransmitter receptor internalization	12	0.0169869	1
206	BP	GO:0002031	G protein-coupled receptor internalization	12	0.0169869	1
207	BP	GO:0034393	positive regulation of smooth muscle cell apoptotic process	12	0.0169869	1
208	BP	GO:0030038	contractile actin filament bundle assembly	12	0.0169869	1
209	BP	GO:1905245	regulation of aspartic-type peptidase activity	12	0.0169869	1
210	BP	GO:0060123	regulation of growth hormone secretion	12	0.0169869	1
211	BP	GO:1905475	regulation of protein localization to membrane	142	0.0170443	1
212	BP	GO:1901741	positive regulation of myoblast fusion	13	0.0183901	1
213	BP	GO:0051127	positive regulation of actin nucleation	13	0.0183901	1
214	BP	GO:0072659	protein localization to plasma membrane	152	0.0193763	1
215	BP	GO:0046794	transport of virus	14	0.0197915	1
216	BP	GO:1905048	regulation of metallopeptidase activity	14	0.0197915	1
217	BP	GO:0090239	regulation of histone H4 acetylation	14	0.0197915	1
218	BP	GO:0032717	negative regulation of interleukin-8 production	14	0.0197915	1
219	BP	GO:0010952	positive regulation of peptidase activity	154	0.0198582	1
220	MF	GO:0005159	insulin-like growth factor receptor binding	15	0.0211909	1
221	MF	GO:0070064	proline-rich region binding	15	0.0211909	1
222	BP	GO:1901739	regulation of myoblast fusion	16	0.0225885	1
223	BP	GO:0044766	multi-organism transport	16	0.0225885	1
224	BP	GO:1903861	positive regulation of dendrite extension	16	0.0225885	1
225	BP	GO:1902579	multi-organism localization	16	0.0225885	1
226	BP	GO:1902004	positive regulation of amyloid-beta formation	16	0.0225885	1
227	BP	GO:0006807	nitrogen compound metabolic process	4727	0.0229228	1
228	BP	GO:0034315	regulation of Arp2/3 complex-mediated actin nucleation	17	0.0239842	1
229	BP	GO:2000369	regulation of clathrin-dependent endocytosis	17	0.0239842	1
230	BP	GO:1903859	regulation of dendrite extension	18	0.0253781	1
231	MF	GO:1990381	ubiquitin-specific protease binding	18	0.0253781	1
232	BP	GO:1990778	protein localization to cell periphery	179	0.0262999	1
233	BP	GO:0001919	regulation of receptor recycling	19	0.02677	1
234	BP	GO:0060143	positive regulation of syncytium formation by plasma membrane fusion	19	0.02677	1
235	BP	GO:0007274	neuromuscular synaptic transmission	19	0.02677	1
236	MF	GO:0043325	phosphatidylinositol-3,4-bisphosphate binding	19	0.02677	1
237	MF	GO:0005085	guanyl-nucleotide exchange factor activity	185	0.0279577	1
238	BP	GO:0035459	vesicle cargo loading	20	0.0281601	1
239	BP	GO:1902992	negative regulation of amyloid precursor protein catabolic process	20	0.0281601	1
240	BP	GO:0030947	regulation of vascular endothelial growth factor receptor signaling pathway	20	0.0281601	1
241	MF	GO:0031690	adrenergic receptor binding	20	0.0281601	1
242	BP	GO:1902993	positive regulation of amyloid precursor protein catabolic process	21	0.0295484	1
243	BP	GO:0034391	regulation of smooth muscle cell apoptotic process	21	0.0295484	1
244	BP	GO:0048261	negative regulation of receptor-mediated endocytosis	21	0.0295484	1
245	BP	GO:0010942	positive regulation of cell death	488	0.0302277	1
246	BP	GO:0006996	organelle organization	1769	0.0302787	1
247	BP	GO:0060142	regulation of syncytium formation by plasma membrane fusion	22	0.0309347	1
248	BP	GO:0051125	regulation of actin nucleation	22	0.0309347	1
249	BP	GO:0045746	negative regulation of Notch signaling pathway	22	0.0309347	1
250	BP	GO:0023056	positive regulation of signaling	1313	0.032142	1
251	BP	GO:0002092	positive regulation of receptor internalization	23	0.0323192	1
252	BP	GO:0034641	cellular nitrogen compound metabolic process	2428	0.0329217	1
253	BP	GO:0006950	response to stress	2424	0.0329497	1
254	BP	GO:0032438	melanosome organization	24	0.0337019	1
255	BP	GO:0010661	positive regulation of muscle cell apoptotic process	24	0.0337019	1
256	BP	GO:0035025	positive regulation of Rho protein signal transduction	25	0.0350826	1
257	BP	GO:0051261	protein depolymerization	25	0.0350826	1
258	BP	GO:0048753	pigment granule organization	25	0.0350826	1
259	BP	GO:0032535	regulation of cellular component size	212	0.0359234	1
260	BP	GO:0006900	vesicle budding from membrane	26	0.0364615	1
261	CC	GO:0005769	early endosome	214	0.0365452	1
262	BP	GO:0051130	positive regulation of cellular component organization	924	0.037824	1
263	BP	GO:0035066	positive regulation of histone acetylation	27	0.0378386	1
264	CC	GO:0016235	aggresome	27	0.0378386	1
265	BP	GO:0051049	regulation of transport	1384	0.039279	1
266	BP	GO:0034260	negative regulation of GTPase activity	29	0.0405872	1
267	BP	GO:0060236	regulation of mitotic spindle organization	29	0.0405872	1
268	MF	GO:0005547	phosphatidylinositol-3,4,5-trisphosphate binding	29	0.0405872	1
269	BP	GO:2000758	positive regulation of peptidyl-lysine acetylation	30	0.0419587	1
270	BP	GO:1903670	regulation of sprouting angiogenesis	30	0.0419587	1
271	MF	GO:0097718	disordered domain specific binding	30	0.0419587	1
272	MF	GO:0097159	organic cyclic compound binding	4288	0.0422312	1
273	MF	GO:1901363	heterocyclic compound binding	4230	0.0432498	1
274	BP	GO:2000008	regulation of protein localization to cell surface	31	0.0433284	1
275	BP	GO:0060999	positive regulation of dendritic spine development	31	0.0433284	1
276	BP	GO:0030866	cortical actin cytoskeleton organization	31	0.0433284	1
277	BP	GO:0006826	iron ion transport	32	0.0446962	1
278	BP	GO:1902003	regulation of amyloid-beta formation	32	0.0446962	1
279	CC	GO:0030119	AP-type membrane coat adaptor complex	32	0.0446962	1
280	BP	GO:0090224	regulation of spindle organization	33	0.0460622	1
281	BP	GO:0032885	regulation of polysaccharide biosynthetic process	33	0.0460622	1
282	MF	GO:0030331	estrogen receptor binding	33	0.0460622	1
283	BP	GO:0045747	positive regulation of Notch signaling pathway	34	0.0474263	1
284	BP	GO:0051056	regulation of small GTPase mediated signal transduction	248	0.0477447	1
285	MF	GO:0008047	enzyme activator activity	590	0.0488743	1
286	BP	GO:0051346	negative regulation of hydrolase activity	254	0.049839	1
287	BP	GO:0045806	negative regulation of endocytosis	36	0.0501491	1
288	MF	GO:0030674	protein-macromolecule adaptor activity	255	0.0501913	1
289	BP	GO:0048813	dendrite morphogenesis	37	0.0515077	1
290	BP	GO:0051017	actin filament bundle assembly	37	0.0515077	1
291	BP	GO:0043624	cellular protein complex disassembly	37	0.0515077	1
292	BP	GO:0061572	actin filament bundle organization	38	0.0528645	1
293	BP	GO:1902991	regulation of amyloid precursor protein catabolic process	38	0.0528645	1
294	BP	GO:0099072	regulation of postsynaptic membrane neurotransmitter receptor levels	38	0.0528645	1
295	BP	GO:1901985	positive regulation of protein acetylation	38	0.0528645	1
296	BP	GO:0045912	negative regulation of carbohydrate metabolic process	38	0.0528645	1
297	BP	GO:0032881	regulation of polysaccharide metabolic process	38	0.0528645	1
298	CC	GO:0009925	basal plasma membrane	38	0.0528645	1
299	BP	GO:0032715	negative regulation of interleukin-6 production	39	0.0542195	1
300	BP	GO:0022602	ovulation cycle process	40	0.0555727	1
301	BP	GO:0071709	membrane assembly	40	0.0555727	1
302	CC	GO:0098588	bounding membrane of organelle	1524	0.0561537	1
303	BP	GO:1901214	regulation of neuron death	272	0.0563213	1
304	BP	GO:0006725	cellular aromatic compound metabolic process	2099	0.0566381	1
305	BP	GO:0051716	cellular response to stimulus	2267	0.0567792	1
306	MF	GO:0001786	phosphatidylserine binding	41	0.056924	1
307	BP	GO:1901360	organic cyclic compound metabolic process	2280	0.0570121	1
308	BP	GO:0002090	regulation of receptor internalization	42	0.0582735	1
309	MF	GO:0048156	tau protein binding	42	0.0582735	1
310	CC	GO:0043025	neuronal cell body	279	0.0589203	1
311	BP	GO:0043087	regulation of GTPase activity	281	0.0596707	1
312	CC	GO:0098978	glutamatergic synapse	281	0.0596707	1
313	BP	GO:0060998	regulation of dendritic spine development	44	0.0609671	1
314	BP	GO:0048260	positive regulation of receptor-mediated endocytosis	45	0.0623112	1
315	MF	GO:0031593	polyubiquitin modification-dependent protein binding	45	0.0623112	1
316	MF	GO:0045309	protein phosphorylated amino acid binding	46	0.0636535	1
317	BP	GO:0060341	regulation of cellular localization	660	0.0643551	1
318	BP	GO:0052548	regulation of endopeptidase activity	296	0.065406	1
319	BP	GO:0000086	G2/M transition of mitotic cell cycle	48	0.0663326	1
320	BP	GO:0010324	membrane invagination	48	0.0663326	1
321	BP	GO:0045862	positive regulation of proteolysis	300	0.0669667	1
322	BP	GO:0007010	cytoskeleton organization	673	0.0674617	1
323	BP	GO:0044839	cell cycle G2/M phase transition	50	0.0690045	1
324	BP	GO:0046579	positive regulation of Ras protein signal transduction	50	0.0690045	1
325	BP	GO:0035065	regulation of histone acetylation	50	0.0690045	1
326	CC	GO:0045202	synapse	682	0.0696539	1
327	MF	GO:0003824	catalytic activity	4089	0.0703074	1
328	BP	GO:0030865	cortical cytoskeleton organization	52	0.0716691	1
329	BP	GO:0052547	regulation of peptidase activity	316	0.0733362	1
330	BP	GO:0000041	transition metal ion transport	54	0.0743267	1
331	BP	GO:0051057	positive regulation of small GTPase mediated signal transduction	56	0.076977	1
332	BP	GO:2000756	regulation of peptidyl-lysine acetylation	56	0.076977	1
333	BP	GO:0090066	regulation of anatomical structure size	325	0.077005	1
334	BP	GO:0072657	protein localization to membrane	327	0.0778285	1
335	BP	GO:0055072	iron ion homeostasis	58	0.0796202	1
336	BP	GO:0010660	regulation of muscle cell apoptotic process	58	0.0796202	1
337	CC	GO:0005876	spindle microtubule	58	0.0796202	1
338	CC	GO:0044297	cell body	332	0.0798998	1
339	CC	GO:0045171	intercellular bridge	59	0.0809391	1
340	CC	GO:0031594	neuromuscular junction	59	0.0809391	1
341	BP	GO:0070373	negative regulation of ERK1 and ERK2 cascade	60	0.0822563	1
342	MF	GO:0003725	double-stranded RNA binding	61	0.0835717	1
343	CC	GO:0070062	extracellular exosome	1711	0.0847334	1
344	CC	GO:0055038	recycling endosome membrane	62	0.0848853	1
345	CC	GO:1903561	extracellular vesicle	1726	0.0873291	1
346	CC	GO:0065010	extracellular membrane-bounded organelle	1727	0.0875037	1
347	CC	GO:0043230	extracellular organelle	1727	0.0875037	1
348	BP	GO:1901983	regulation of protein acetylation	65	0.0888154	1
349	BP	GO:0007009	plasma membrane organization	65	0.0888154	1
350	CC	GO:0030669	clathrin-coated endocytic vesicle membrane	65	0.0888154	1
351	CC	GO:0031224	intrinsic component of membrane	2950	0.0902604	1
352	CC	GO:0005901	caveola	67	0.0914267	1
353	BP	GO:0051050	positive regulation of transport	766	0.0916952	1
354	BP	GO:0035023	regulation of Rho protein signal transduction	68	0.0927297	1
355	BP	GO:0031397	negative regulation of protein ubiquitination	68	0.0927297	1
356	MF	GO:0072341	modified amino acid binding	68	0.0927297	1
357	BP	GO:0010033	response to organic substance	1869	0.0935695	1
358	BP	GO:0030838	positive regulation of actin filament polymerization	69	0.094031	1
359	BP	GO:0006139	nucleobase-containing compound metabolic process	1936	0.0940338	1
360	BP	GO:0032088	negative regulation of NF-kappaB transcription factor activity	70	0.0953304	1
361	MF	GO:0051219	phosphoprotein binding	71	0.0966282	1
362	BP	GO:0046483	heterocycle metabolic process	2048	0.0976235	1
363	BP	GO:0042147	retrograde transport, endosome to Golgi	72	0.0979241	1
364	BP	GO:0032677	regulation of interleukin-8 production	73	0.0992184	1
365	MF	GO:0001540	amyloid-beta binding	74	0.100511	1
366	BP	GO:0030097	hemopoiesis	75	0.101802	1
367	BP	GO:0034613	cellular protein localization	802	0.101975	1
368	BP	GO:0035335	peptidyl-tyrosine dephosphorylation	76	0.103091	1
369	MF	GO:0004725	protein tyrosine phosphatase activity	76	0.103091	1
370	BP	GO:0032879	regulation of localization	2146	0.103537	1
371	BP	GO:0070727	cellular macromolecule localization	810	0.104324	1
372	BP	GO:0090288	negative regulation of cellular response to growth factor stimulus	77	0.104378	1
373	BP	GO:1903321	negative regulation of protein modification by small protein conjugation or removal	78	0.105663	1
374	BP	GO:0031032	actomyosin structure organization	78	0.105663	1
375	BP	GO:0046330	positive regulation of JNK cascade	79	0.106947	1
376	BP	GO:0010647	positive regulation of cell communication	1308	0.107769	1
377	BP	GO:0006892	post-Golgi vesicle-mediated transport	81	0.109509	1
378	BP	GO:0031058	positive regulation of histone modification	81	0.109509	1
379	BP	GO:0043255	regulation of carbohydrate biosynthetic process	82	0.110788	1
380	CC	GO:0030054	cell junction	1322	0.111053	1
381	BP	GO:0043410	positive regulation of MAPK cascade	403	0.111096	1
382	BP	GO:0016525	negative regulation of angiogenesis	83	0.112065	1
383	BP	GO:2000181	negative regulation of blood vessel morphogenesis	84	0.11334	1
384	BP	GO:1901343	negative regulation of vasculature development	84	0.11334	1
385	BP	GO:0051493	regulation of cytoskeleton organization	413	0.11573	1
386	BP	GO:1901216	positive regulation of neuron death	86	0.115885	1
387	BP	GO:0055076	transition metal ion homeostasis	86	0.115885	1
388	BP	GO:0090277	positive regulation of peptide hormone secretion	87	0.117155	1
389	CC	GO:0072686	mitotic spindle	87	0.117155	1
390	BP	GO:0043065	positive regulation of apoptotic process	420	0.119004	1
391	BP	GO:0046718	viral entry into host cell	89	0.11969	1
392	BP	GO:0032984	protein-containing complex disassembly	89	0.11969	1
393	BP	GO:0002793	positive regulation of peptide secretion	90	0.120955	1
394	CC	GO:0035579	specific granule membrane	90	0.120955	1
395	CC	GO:0048770	pigment granule	90	0.120955	1
396	CC	GO:0042470	melanosome	90	0.120955	1
397	BP	GO:1905269	positive regulation of chromatin organization	91	0.122218	1
398	BP	GO:0044409	entry into host	91	0.122218	1
399	BP	GO:0001649	osteoblast differentiation	92	0.123479	1
400	BP	GO:0043068	positive regulation of programmed cell death	433	0.125151	1
401	BP	GO:1903827	regulation of cellular protein localization	436	0.126581	1
402	MF	GO:0000149	SNARE binding	95	0.127253	1
403	CC	GO:0044853	plasma membrane raft	96	0.128508	1
404	BP	GO:0031398	positive regulation of protein ubiquitination	97	0.129761	1
405	BP	GO:0048522	positive regulation of cellular process	4153	0.130316	1
406	BP	GO:0007409	axonogenesis	99	0.132261	1
407	BP	GO:0043280	positive regulation of cysteine-type endopeptidase activity involved in apoptotic process	100	0.133509	1
408	BP	GO:0032273	positive regulation of protein polymerization	100	0.133509	1
409	BP	GO:0052126	movement in host environment	101	0.134755	1
410	BP	GO:2001235	positive regulation of apoptotic signaling pathway	102	0.136	1
411	BP	GO:0032874	positive regulation of stress-activated MAPK cascade	103	0.137242	1
412	BP	GO:0031503	protein-containing complex localization	103	0.137242	1
413	BP	GO:0070304	positive regulation of stress-activated protein kinase signaling cascade	104	0.138483	1
414	BP	GO:0043406	positive regulation of MAP kinase activity	104	0.138483	1
415	CC	GO:0008021	synaptic vesicle	104	0.138483	1
416	BP	GO:0008152	metabolic process	5782	0.146226	1
417	CC	GO:0000139	Golgi membrane	478	0.147024	1
418	BP	GO:0043085	positive regulation of catalytic activity	946	0.147536	1
419	BP	GO:0046887	positive regulation of hormone secretion	112	0.148352	1
420	MF	GO:0044325	transmembrane transporter binding	112	0.148352	1
421	MF	GO:0030234	enzyme regulator activity	951	0.149234	1
422	BP	GO:0051345	positive regulation of hydrolase activity	484	0.150004	1
423	MF	GO:0002020	protease binding	114	0.150802	1
424	BP	GO:2001056	positive regulation of cysteine-type endopeptidase activity	115	0.152025	1
425	BP	GO:1903322	positive regulation of protein modification by small protein conjugation or removal	115	0.152025	1
426	BP	GO:0046328	regulation of JNK cascade	115	0.152025	1
427	BP	GO:0033043	regulation of organelle organization	961	0.15265	1
428	BP	GO:0044249	cellular biosynthetic process	1586	0.153001	1
429	BP	GO:0090304	nucleic acid metabolic process	1553	0.153187	1
430	MF	GO:0003677	DNA binding	1630	0.153469	1
431	BP	GO:0007166	cell surface receptor signaling pathway	1502	0.15441	1
432	BP	GO:1901576	organic substance biosynthetic process	1665	0.154412	1
433	BP	GO:0010638	positive regulation of organelle organization	494	0.155	1
434	BP	GO:0070507	regulation of microtubule cytoskeleton organization	118	0.155683	1
435	MF	GO:0016740	transferase activity	1706	0.15614	1
436	BP	GO:0009058	biosynthetic process	1718	0.15677	1
437	BP	GO:0000278	mitotic cell cycle	119	0.156899	1
438	BP	GO:0032675	regulation of interleukin-6 production	119	0.156899	1
439	CC	GO:0015630	microtubule cytoskeleton	120	0.158113	1
440	BP	GO:0043524	negative regulation of neuron apoptotic process	121	0.159326	1
441	CC	GO:0070382	exocytic vesicle	122	0.160537	1
442	BP	GO:0034250	positive regulation of cellular amide metabolic process	123	0.161747	1
443	MF	GO:0016922	nuclear receptor binding	123	0.161747	1
444	BP	GO:0051094	positive regulation of developmental process	989	0.162359	1
445	CC	GO:0031901	early endosome membrane	125	0.164161	1
446	BP	GO:0030833	regulation of actin filament polymerization	126	0.165365	1
447	BP	GO:0051701	biological process involved in interaction with host	127	0.166568	1
448	MF	GO:0140030	modification-dependent protein binding	127	0.166568	1
449	MF	GO:0004721	phosphoprotein phosphatase activity	129	0.168969	1
450	CC	GO:0005815	microtubule organizing center	522	0.169173	1
451	BP	GO:0031056	regulation of histone modification	130	0.170167	1
452	BP	GO:0044772	mitotic cell cycle phase transition	131	0.171364	1
453	BP	GO:0050790	regulation of catalytic activity	1897	0.172469	1
454	BP	GO:0006886	intracellular protein transport	533	0.174809	1
455	BP	GO:0006887	exocytosis	136	0.177322	1
456	BP	GO:0043433	negative regulation of DNA-binding transcription factor activity	136	0.177322	1
457	BP	GO:0048534	hematopoietic or lymphoid organ development	136	0.177322	1
458	BP	GO:0030307	positive regulation of cell growth	137	0.178508	1
459	BP	GO:0008064	regulation of actin polymerization or depolymerization	137	0.178508	1
460	BP	GO:0030162	regulation of proteolysis	541	0.17893	1
461	BP	GO:0007165	signal transduction	3509	0.179613	1
462	BP	GO:0030832	regulation of actin filament length	138	0.179694	1
463	BP	GO:0044770	cell cycle phase transition	138	0.179694	1
464	BP	GO:1901564	organonitrogen compound metabolic process	3518	0.17983	1
465	BP	GO:0010468	regulation of gene expression	3309	0.180074	1
466	BP	GO:0043409	negative regulation of MAPK cascade	139	0.180877	1
467	BP	GO:0048639	positive regulation of developmental growth	139	0.180877	1
468	CC	GO:0005635	nuclear envelope	140	0.182059	1
469	BP	GO:0043408	regulation of MAPK cascade	550	0.183587	1
470	BP	GO:0016032	viral process	142	0.184418	1
471	BP	GO:0021700	developmental maturation	146	0.189117	1
472	CC	GO:0031975	envelope	146	0.189117	1
473	CC	GO:0031967	organelle envelope	146	0.189117	1
474	BP	GO:0006109	regulation of carbohydrate metabolic process	147	0.190287	1
475	BP	GO:0043086	negative regulation of catalytic activity	564	0.190873	1
476	BP	GO:0046578	regulation of Ras protein signal transduction	150	0.19379	1
477	BP	GO:2001252	positive regulation of chromosome organization	152	0.196117	1
478	CC	GO:0016323	basolateral plasma membrane	152	0.196117	1
479	BP	GO:0060271	cilium assembly	154	0.198438	1
480	CC	GO:0030027	lamellipodium	154	0.198438	1
481	BP	GO:0032872	regulation of stress-activated MAPK cascade	156	0.200752	1
482	BP	GO:0006470	protein dephosphorylation	157	0.201907	1
483	BP	GO:0010951	negative regulation of endopeptidase activity	158	0.203061	1
484	BP	GO:0070302	regulation of stress-activated protein kinase signaling cascade	158	0.203061	1
485	BP	GO:0050807	regulation of synapse organization	161	0.206511	1
486	BP	GO:0010466	negative regulation of peptidase activity	162	0.207658	1
487	BP	GO:0043405	regulation of MAP kinase activity	162	0.207658	1
488	BP	GO:1902905	positive regulation of supramolecular fiber organization	162	0.207658	1
489	CC	GO:0032991	protein-containing complex	4405	0.209379	1
490	BP	GO:0043281	regulation of cysteine-type endopeptidase activity involved in apoptotic process	164	0.209948	1
491	BP	GO:1902275	regulation of chromatin organization	165	0.21109	1
492	BP	GO:0044782	cilium organization	166	0.212231	1
493	BP	GO:0032270	positive regulation of cellular protein metabolic process	1132	0.214866	1
494	BP	GO:0031396	regulation of protein ubiquitination	169	0.215644	1
495	BP	GO:0090276	regulation of peptide hormone secretion	169	0.215644	1
496	BP	GO:0048518	positive regulation of biological process	4500	0.216001	1
497	BP	GO:0007420	brain development	171	0.217912	1
498	BP	GO:0002791	regulation of peptide secretion	173	0.220173	1
499	CC	GO:0015629	actin cytoskeleton	173	0.220173	1
500	BP	GO:0032388	positive regulation of intracellular transport	175	0.222428	1
501	BP	GO:0090087	regulation of peptide transport	175	0.222428	1
502	BP	GO:0032271	regulation of protein polymerization	175	0.222428	1
503	MF	GO:0005515	protein binding	9532	0.223645	1
504	BP	GO:0001934	positive regulation of protein phosphorylation	627	0.22417	1
505	BP	GO:1901215	negative regulation of neuron death	177	0.224678	1
506	BP	GO:0030030	cell projection organization	628	0.224704	1
507	BP	GO:0042221	response to chemical	2249	0.225382	1
508	BP	GO:0051495	positive regulation of cytoskeleton organization	178	0.2258	1
509	BP	GO:0043523	regulation of neuron apoptotic process	178	0.2258	1
510	CC	GO:0030666	endocytic vesicle membrane	178	0.2258	1
511	BP	GO:0071704	organic substance metabolic process	5436	0.22614	1
512	CC	GO:0005856	cytoskeleton	632	0.226842	1
513	BP	GO:0007015	actin filament organization	181	0.229158	1
514	BP	GO:0070374	positive regulation of ERK1 and ERK2 cascade	181	0.229158	1
515	BP	GO:0009967	positive regulation of signal transduction	1171	0.229893	1
516	BP	GO:0048812	neuron projection morphogenesis	182	0.230274	1
517	BP	GO:0071902	positive regulation of protein serine/threonine kinase activity	182	0.230274	1
518	BP	GO:2000116	regulation of cysteine-type endopeptidase activity	184	0.232502	1
519	BP	GO:0061919	process utilizing autophagic mechanism	184	0.232502	1
520	BP	GO:0006914	autophagy	184	0.232502	1
521	BP	GO:0044237	cellular metabolic process	5291	0.233786	1
522	BP	GO:0032886	regulation of microtubule-based process	186	0.234724	1
523	BP	GO:0120039	plasma membrane bounded cell projection morphogenesis	186	0.234724	1
524	CC	GO:0005819	spindle	186	0.234724	1
525	MF	GO:0005102	signaling receptor binding	1193	0.238477	1
526	BP	GO:0048858	cell projection morphogenesis	190	0.239149	1
527	BP	GO:0031334	positive regulation of protein-containing complex assembly	192	0.241353	1
528	BP	GO:0051247	positive regulation of protein metabolic process	1206	0.243583	1
529	BP	GO:0044281	small molecule metabolic process	1252	0.246554	1
530	BP	GO:0002376	immune system process	1365	0.247778	1
531	BP	GO:1903320	regulation of protein modification by small protein conjugation or removal	198	0.247928	1
532	CC	GO:0005576	extracellular region	1408	0.250131	1
533	BP	GO:0070887	cellular response to chemical stimulus	1434	0.252023	1
534	BP	GO:0009605	response to external stimulus	1463	0.254536	1
535	BP	GO:0032880	regulation of protein localization	685	0.255337	1
536	BP	GO:0009987	cellular process	10449	0.2554	1
537	BP	GO:0007611	learning or memory	205	0.255531	1
538	BP	GO:0032989	cellular component morphogenesis	206	0.256611	1
539	BP	GO:0043547	positive regulation of GTPase activity	206	0.256611	1
540	BP	GO:0032990	cell part morphogenesis	206	0.256611	1
541	BP	GO:0045927	positive regulation of growth	209	0.259843	1
542	CC	GO:0030133	transport vesicle	209	0.259843	1
543	BP	GO:0042327	positive regulation of phosphorylation	694	0.2602	1
544	BP	GO:0110053	regulation of actin filament organization	210	0.260917	1
545	BP	GO:0010629	negative regulation of gene expression	697	0.261822	1
546	BP	GO:0044403	biological process involved in symbiotic interaction	212	0.263062	1
547	MF	GO:0016791	phosphatase activity	212	0.263062	1
548	BP	GO:0022411	cellular component disassembly	214	0.2652	1
549	BP	GO:0046883	regulation of hormone secretion	215	0.266267	1
550	BP	GO:0090287	regulation of cellular response to growth factor stimulus	219	0.270521	1
551	MF	GO:0031267	small GTPase binding	219	0.270521	1
552	BP	GO:0032269	negative regulation of cellular protein metabolic process	722	0.275354	1
553	BP	GO:0048193	Golgi vesicle transport	224	0.275805	1
554	BP	GO:0001818	negative regulation of cytokine production	226	0.277908	1
555	BP	GO:0045861	negative regulation of proteolysis	229	0.281053	1
556	BP	GO:0120031	plasma membrane bounded cell projection assembly	229	0.281053	1
557	BP	GO:0050890	cognition	229	0.281053	1
558	MF	GO:0003713	transcription coactivator activity	229	0.281053	1
559	BP	GO:0022603	regulation of anatomical structure morphogenesis	733	0.281314	1
560	CC	GO:0005794	Golgi apparatus	739	0.284566	1
561	BP	GO:0045765	regulation of angiogenesis	234	0.286265	1
562	BP	GO:0007268	chemical synaptic transmission	236	0.28834	1
563	BP	GO:0098916	anterograde trans-synaptic signaling	236	0.28834	1
564	BP	GO:1901342	regulation of vasculature development	237	0.289376	1
565	BP	GO:0048511	rhythmic process	239	0.291442	1
566	BP	GO:0016311	dephosphorylation	240	0.292473	1
567	CC	GO:0000323	lytic vacuole	240	0.292473	1
568	CC	GO:0005764	lysosome	240	0.292473	1
569	BP	GO:0022412	cellular process involved in reproduction in multicellular organism	241	0.293503	1
570	BP	GO:0030031	cell projection assembly	242	0.294531	1
571	BP	GO:0045937	positive regulation of phosphate metabolic process	765	0.298656	1
572	BP	GO:0010562	positive regulation of phosphorus metabolic process	765	0.298656	1
573	BP	GO:1903532	positive regulation of secretion by cell	247	0.299652	1
574	BP	GO:0043161	proteasome-mediated ubiquitin-dependent protein catabolic process	247	0.299652	1
575	BP	GO:0022604	regulation of cell morphogenesis	247	0.299652	1
576	CC	GO:0016324	apical plasma membrane	247	0.299652	1
577	MF	GO:0051020	GTPase binding	249	0.30169	1
578	BP	GO:0051248	negative regulation of protein metabolic process	776	0.304615	1
579	BP	GO:0099537	trans-synaptic signaling	252	0.304737	1
580	BP	GO:0033044	regulation of chromosome organization	252	0.304737	1
581	BP	GO:0070372	regulation of ERK1 and ERK2 cascade	253	0.30575	1
582	CC	GO:0030667	secretory granule membrane	254	0.306761	1
583	BP	GO:1902533	positive regulation of intracellular signal transduction	781	0.307322	1
584	BP	GO:0099536	synaptic signaling	255	0.307772	1
585	MF	GO:0061629	RNA polymerase II-specific DNA-binding transcription factor binding	257	0.309788	1
586	MF	GO:0042277	peptide binding	258	0.310794	1
587	MF	GO:0004857	enzyme inhibitor activity	260	0.312801	1
588	BP	GO:0050793	regulation of developmental process	1813	0.312839	1
589	BP	GO:0032940	secretion by cell	261	0.313803	1
590	MF	GO:0031625	ubiquitin protein ligase binding	262	0.314804	1
591	MF	GO:0001664	G protein-coupled receptor binding	262	0.314804	1
592	MF	GO:0043167	ion binding	4175	0.315477	1
593	BP	GO:0051336	regulation of hydrolase activity	797	0.315978	1
594	BP	GO:0048638	regulation of developmental growth	266	0.318792	1
595	CC	GO:0043005	neuron projection	807	0.321382	1
596	BP	GO:0001933	negative regulation of protein phosphorylation	269	0.321769	1
597	BP	GO:0051241	negative regulation of multicellular organismal process	809	0.322462	1
598	BP	GO:0051047	positive regulation of secretion	270	0.322758	1
599	MF	GO:0043168	anion binding	1865	0.325037	1
600	BP	GO:0010498	proteasomal protein catabolic process	277	0.329647	1
601	BP	GO:0032956	regulation of actin cytoskeleton organization	278	0.330626	1
602	MF	GO:0044389	ubiquitin-like protein ligase binding	278	0.330626	1
603	BP	GO:0031401	positive regulation of protein modification process	826	0.331632	1
604	BP	GO:0032386	regulation of intracellular transport	280	0.332579	1
605	CC	GO:0099503	secretory vesicle	280	0.332579	1
606	BP	GO:0044092	negative regulation of molecular function	836	0.337016	1
607	MF	GO:0042578	phosphoric ester hydrolase activity	285	0.337439	1
608	MF	GO:0036094	small molecule binding	1949	0.338756	1
609	CC	GO:0045121	membrane raft	289	0.341303	1
610	CC	GO:0098857	membrane microdomain	289	0.341303	1
611	CC	GO:0005773	vacuole	290	0.342266	1
612	BP	GO:1902903	regulation of supramolecular fiber organization	294	0.346103	1
613	BP	GO:0140352	export from cell	295	0.347059	1
614	BP	GO:2001233	regulation of apoptotic signaling pathway	301	0.352768	1
615	BP	GO:0032970	regulation of actin filament-based process	304	0.355605	1
616	BP	GO:0042326	negative regulation of phosphorylation	305	0.356548	1
617	CC	GO:0005874	microtubule	305	0.356548	1
618	MF	GO:0005525	GTP binding	306	0.357489	1
619	BP	GO:0042493	response to drug	311	0.362178	1
620	BP	GO:0065009	regulation of molecular function	2405	0.362372	1
621	BP	GO:0071900	regulation of protein serine/threonine kinase activity	312	0.363112	1
622	MF	GO:0033218	amide binding	314	0.364976	1
623	MF	GO:0032561	guanyl ribonucleotide binding	324	0.37422	1
624	MF	GO:0019001	guanyl nucleotide binding	324	0.37422	1
625	BP	GO:0001932	regulation of protein phosphorylation	911	0.377073	1
626	BP	GO:0023051	regulation of signaling	2514	0.37838	1
627	BP	GO:0009968	negative regulation of signal transduction	922	0.382889	1
628	BP	GO:0001558	regulation of cell growth	335	0.384241	1
629	BP	GO:0045860	positive regulation of protein kinase activity	336	0.385144	1
630	CC	GO:0031090	organelle membrane	2556	0.385397	1
631	MF	GO:0140297	DNA-binding transcription factor binding	337	0.386047	1
632	BP	GO:0051051	negative regulation of transport	339	0.387847	1
633	BP	GO:0051301	cell division	342	0.390539	1
634	MF	GO:0003676	nucleic acid binding	2742	0.390775	1
635	BP	GO:0019538	protein metabolic process	2714	0.391096	1
636	CC	GO:0005887	integral component of plasma membrane	988	0.391521	1
637	BP	GO:0051253	negative regulation of RNA metabolic process	1007	0.39153	1
638	BP	GO:0031326	regulation of cellular biosynthetic process	2837	0.39158	1
639	BP	GO:0019219	regulation of nucleobase-containing compound metabolic process	2689	0.391602	1
640	BP	GO:2000112	regulation of cellular macromolecule biosynthetic process	2688	0.391627	1
641	BP	GO:0009607	response to biotic stimulus	975	0.391677	1
642	CC	GO:0005739	mitochondrion	1020	0.391695	1
643	MF	GO:0004888	transmembrane signaling receptor activity	1021	0.391712	1
644	CC	GO:0140513	nuclear protein-containing complex	1028	0.391859	1
645	MF	GO:1990837	sequence-specific double-stranded DNA binding	961	0.391997	1
646	MF	GO:0003690	double-stranded DNA binding	1036	0.392069	1
647	MF	GO:0043565	sequence-specific DNA binding	1036	0.392069	1
648	BP	GO:0006952	defense response	958	0.392086	1
649	BP	GO:0044271	cellular nitrogen compound biosynthetic process	945	0.392559	1
650	BP	GO:0006928	movement of cell or subcellular component	1051	0.392589	1
651	CC	GO:0031226	intrinsic component of plasma membrane	1059	0.392931	1
652	BP	GO:0002682	regulation of immune system process	1064	0.393168	1
653	BP	GO:0016070	RNA metabolic process	1065	0.393217	1
654	BP	GO:0030163	protein catabolic process	345	0.39322	1
655	BP	GO:0045936	negative regulation of phosphate metabolic process	345	0.39322	1
656	BP	GO:0010563	negative regulation of phosphorus metabolic process	346	0.394111	1
657	BP	GO:2000113	negative regulation of cellular macromolecule biosynthetic process	1085	0.394348	1
658	BP	GO:0045934	negative regulation of nucleobase-containing compound metabolic process	1091	0.394739	1
659	BP	GO:0097435	supramolecular fiber organization	347	0.395001	1
660	CC	GO:0005615	extracellular space	1100	0.39537	1
661	CC	GO:0031974	membrane-enclosed lumen	1114	0.396456	1
662	CC	GO:0043233	organelle lumen	1114	0.396456	1
663	CC	GO:0070013	intracellular organelle lumen	1114	0.396456	1
664	BP	GO:0031327	negative regulation of cellular biosynthetic process	1137	0.398505	1
665	BP	GO:0046903	secretion	351	0.398548	1
666	BP	GO:0051240	positive regulation of multicellular organismal process	1153	0.40012	1
667	BP	GO:0043254	regulation of protein-containing complex assembly	353	0.400314	1
668	CC	GO:0030425	dendrite	353	0.400314	1
669	BP	GO:0045595	regulation of cell differentiation	1162	0.401094	1
670	BP	GO:0034248	regulation of cellular amide metabolic process	354	0.401196	1
671	BP	GO:0051090	regulation of DNA-binding transcription factor activity	354	0.401196	1
672	BP	GO:0071310	cellular response to organic substance	1176	0.402701	1
673	MF	GO:0060089	molecular transducer activity	1200	0.40571	1
674	MF	GO:0038023	signaling receptor activity	1200	0.40571	1
675	CC	GO:1902494	catalytic complex	1202	0.405974	1
676	BP	GO:1901700	response to oxygen-containing compound	1206	0.40651	1
677	BP	GO:0033554	cellular response to stress	1214	0.407607	1
678	CC	GO:0005925	focal adhesion	362	0.408202	1
679	CC	GO:0030055	cell-substrate junction	366	0.411676	1
680	BP	GO:0044093	positive regulation of molecular function	1246	0.412319	1
681	BP	GO:0010941	regulation of cell death	1284	0.418555	1
682	BP	GO:0007049	cell cycle	383	0.426229	1
683	BP	GO:1902531	regulation of intracellular signal transduction	1334	0.427727	1
684	BP	GO:0030001	metal ion transport	388	0.430444	1
685	MF	GO:0003674	molecular_function	11524	0.437958	1
686	MF	GO:0003712	transcription coregulator activity	401	0.441268	1
687	BP	GO:1902532	negative regulation of intracellular signal transduction	405	0.444559	1
688	BP	GO:0033674	positive regulation of kinase activity	406	0.445379	1
689	BP	GO:0031323	regulation of cellular metabolic process	4191	0.447234	1
690	BP	GO:0031400	negative regulation of protein modification process	410	0.448647	1
691	BP	GO:0080090	regulation of primary metabolic process	4035	0.450143	1
692	BP	GO:0006511	ubiquitin-dependent protein catabolic process	412	0.450275	1
693	BP	GO:0044089	positive regulation of cellular component biogenesis	413	0.451087	1
694	BP	GO:0010817	regulation of hormone levels	418	0.45513	1
695	BP	GO:0070925	organelle assembly	419	0.455935	1
696	CC	GO:0005813	centrosome	419	0.455935	1
697	BP	GO:0019941	modification-dependent protein catabolic process	420	0.456739	1
698	BP	GO:0007610	behavior	426	0.46154	1
699	BP	GO:0043632	modification-dependent macromolecule catabolic process	430	0.464719	1
700	BP	GO:0019222	regulation of metabolic process	4682	0.46593	1
701	BP	GO:1903047	mitotic cell cycle process	436	0.469454	1
702	MF	GO:0098772	molecular function regulator	1521	0.469869	1
703	MF	GO:0042802	identical protein binding	1542	0.475211	1
704	BP	GO:0120036	plasma membrane bounded cell projection organization	460	0.488002	1
705	BP	GO:0048584	positive regulation of response to stimulus	1600	0.490445	1
706	CC	GO:0099513	polymeric cytoskeletal fiber	464	0.491034	1
707	BP	GO:0055065	metal ion homeostasis	468	0.494048	1
708	BP	GO:0007267	cell-cell signaling	469	0.494799	1
709	MF	GO:1901265	nucleoside phosphate binding	1697	0.495797	1
710	MF	GO:0000166	nucleotide binding	1696	0.495809	1
711	MF	GO:0097367	carbohydrate derivative binding	1765	0.496015	1
712	BP	GO:0006357	regulation of transcription by RNA polymerase II	1676	0.496136	1
713	BP	GO:0051347	positive regulation of transferase activity	472	0.497046	1
714	CC	GO:0009986	cell surface	473	0.497793	1
715	BP	GO:1903530	regulation of secretion by cell	477	0.50077	1
716	BP	GO:0051603	proteolysis involved in cellular protein catabolic process	482	0.504467	1
717	BP	GO:0016567	protein ubiquitination	493	0.512512	1
718	MF	GO:0008134	transcription factor binding	500	0.517567	1
719	BP	GO:0055080	cation homeostasis	508	0.523283	1
720	BP	GO:0098771	inorganic ion homeostasis	515	0.528233	1
721	BP	GO:0010564	regulation of cell cycle process	517	0.529638	1
722	BP	GO:0051046	regulation of secretion	521	0.532437	1
723	CC	GO:0099081	supramolecular polymer	521	0.532437	1
724	CC	GO:0099512	supramolecular fiber	521	0.532437	1
725	BP	GO:0040008	regulation of growth	524	0.534526	1
726	BP	GO:0080135	regulation of cellular response to stress	525	0.53522	1
727	BP	GO:0006812	cation transport	527	0.536606	1
728	BP	GO:0045859	regulation of protein kinase activity	528	0.537297	1
729	BP	GO:0023052	signaling	528	0.537297	1
730	BP	GO:0009966	regulation of signal transduction	2203	0.537428	1
731	MF	GO:0016788	hydrolase activity, acting on ester bonds	533	0.54074	1
732	BP	GO:0032446	protein modification by small protein conjugation	535	0.54211	1
733	MF	GO:0042803	protein homodimerization activity	547	0.550251	1
734	BP	GO:0051252	regulation of RNA metabolic process	2499	0.551309	1
735	BP	GO:0048856	anatomical structure development	2362	0.551528	1
736	BP	GO:2001141	regulation of RNA biosynthetic process	2313	0.55301	1
737	BP	GO:1903506	regulation of nucleic acid-templated transcription	2308	0.553205	1
738	BP	GO:0006355	regulation of transcription, DNA-templated	2307	0.553244	1
739	BP	GO:0050801	ion homeostasis	557	0.55693	1
740	MF	GO:0005198	structural molecule activity	562	0.560235	1
741	BP	GO:0051129	negative regulation of cellular component organization	566	0.562862	1
742	MF	GO:0019901	protein kinase binding	571	0.566125	1
743	MF	GO:0046872	metal ion binding	2786	0.567759	1
744	BP	GO:0001817	regulation of cytokine production	582	0.573223	1
745	MF	GO:0043169	cation binding	2858	0.574988	1
746	BP	GO:0044265	cellular macromolecule catabolic process	594	0.580842	1
747	BP	GO:1901565	organonitrogen compound catabolic process	620	0.596913	1
748	BP	GO:0065007	biological regulation	8361	0.603417	1
749	BP	GO:0043549	regulation of kinase activity	631	0.603536	1
750	MF	GO:0019900	kinase binding	634	0.605324	1
751	BP	GO:0051171	regulation of nitrogen compound metabolic process	3905	0.605967	1
752	BP	GO:0048519	negative regulation of biological process	3786	0.606038	1
753	CC	GO:0016604	nuclear body	636	0.606512	1
754	BP	GO:0070647	protein modification by small protein conjugation or removal	640	0.608878	1
755	BP	GO:0032502	developmental process	3635	0.610291	1
756	BP	GO:0022402	cell cycle process	643	0.610644	1
757	BP	GO:0050877	nervous system process	651	0.615316	1
758	BP	GO:0044255	cellular lipid metabolic process	704	0.620648	1
759	MF	GO:0016772	transferase activity, transferring phosphorus-containing groups	708	0.620665	1
760	BP	GO:0016310	phosphorylation	686	0.620735	1
761	BP	GO:0006082	organic acid metabolic process	684	0.620762	1
762	BP	GO:1901566	organonitrogen compound biosynthetic process	719	0.620778	1
763	BP	GO:0034645	cellular macromolecule biosynthetic process	682	0.620791	1
764	MF	GO:0005215	transporter activity	682	0.620791	1
765	BP	GO:0002684	positive regulation of immune system process	677	0.620881	1
766	BP	GO:0019637	organophosphate metabolic process	676	0.620902	1
767	BP	GO:0022610	biological adhesion	674	0.620946	1
768	BP	GO:0048870	cell motility	729	0.620962	1
769	BP	GO:1901701	cellular response to oxygen-containing compound	729	0.620962	1
770	MF	GO:0000978	RNA polymerase II cis-regulatory region sequence-specific DNA binding	729	0.620962	1
771	BP	GO:0014070	response to organic cyclic compound	673	0.620969	1
772	BP	GO:0033993	response to lipid	670	0.621044	1
773	BP	GO:0007155	cell adhesion	669	0.621071	1
774	BP	GO:0043436	oxoacid metabolic process	669	0.621071	1
775	BP	GO:0055085	transmembrane transport	666	0.621157	1
776	BP	GO:0030334	regulation of cell migration	743	0.621348	1
777	MF	GO:0000987	cis-regulatory region sequence-specific DNA binding	743	0.621348	1
778	BP	GO:0010243	response to organonitrogen compound	746	0.62145	1
779	BP	GO:0032101	regulation of response to external stimulus	753	0.621712	1
780	CC	GO:0005789	endoplasmic reticulum membrane	755	0.621793	1
781	BP	GO:0051707	response to other organism	765	0.622242	1
782	BP	GO:0009894	regulation of catabolic process	765	0.622242	1
783	BP	GO:1901362	organic cyclic compound biosynthetic process	769	0.622441	1
784	MF	GO:0046914	transition metal ion binding	774	0.622704	1
785	BP	GO:2000145	regulation of cell motility	778	0.622928	1
786	MF	GO:0000981	DNA-binding transcription factor activity, RNA polymerase II-specific	783	0.623222	1
787	BP	GO:0009059	macromolecule biosynthetic process	788	0.623532	1
788	BP	GO:1901698	response to nitrogen compound	798	0.6242	1
789	BP	GO:0060255	regulation of macromolecule metabolic process	4311	0.624369	1
790	MF	GO:0003700	DNA-binding transcription factor activity	802	0.624485	1
791	BP	GO:0040011	locomotion	810	0.625085	1
792	BP	GO:0040012	regulation of locomotion	810	0.625085	1
793	BP	GO:0051270	regulation of cellular component movement	830	0.626751	1
794	CC	GO:0005783	endoplasmic reticulum	840	0.627671	1
795	MF	GO:0000977	RNA polymerase II transcription regulatory region sequence-specific DNA binding	851	0.628746	1
796	BP	GO:0006629	lipid metabolic process	881	0.631999	1
797	BP	GO:0009719	response to endogenous stimulus	881	0.631999	1
798	BP	GO:0010628	positive regulation of gene expression	892	0.633304	1
799	BP	GO:0009628	response to abiotic stimulus	913	0.635952	1
800	BP	GO:0045892	negative regulation of transcription, DNA-templated	921	0.637012	1
801	BP	GO:1903507	negative regulation of nucleic acid-templated transcription	923	0.637281	1
802	MF	GO:0000976	transcription cis-regulatory region binding	924	0.637416	1
803	BP	GO:1902679	negative regulation of RNA biosynthetic process	925	0.637552	1
804	MF	GO:0001067	transcription regulatory region nucleic acid binding	926	0.637688	1
805	BP	GO:0006955	immune response	929	0.638099	1
806	BP	GO:0043207	response to external biotic stimulus	940	0.639637	1
807	BP	GO:0010648	negative regulation of cell communication	999	0.648669	1
808	BP	GO:0023057	negative regulation of signaling	1001	0.648996	1
809	BP	GO:0048513	animal organ development	1008	0.650152	1
810	BP	GO:0042325	regulation of phosphorylation	1032	0.654228	1
811	BP	GO:0019220	regulation of phosphate metabolic process	1144	0.675179	1
812	BP	GO:0051174	regulation of phosphorus metabolic process	1144	0.675179	1
813	BP	GO:0042981	regulation of apoptotic process	1152	0.676774	1
814	BP	GO:0043067	regulation of programmed cell death	1179	0.68223	1
815	BP	GO:1903508	positive regulation of nucleic acid-templated transcription	1198	0.686133	1
816	BP	GO:0045893	positive regulation of transcription, DNA-templated	1198	0.686133	1
817	BP	GO:1902680	positive regulation of RNA biosynthetic process	1200	0.686547	1
818	BP	GO:0048585	negative regulation of response to stimulus	1204	0.687375	1
819	BP	GO:0044248	cellular catabolic process	1204	0.687375	1
820	CC	GO:0120025	plasma membrane bounded cell projection	1224	0.691547	1
821	BP	GO:0031399	regulation of protein modification process	1225	0.691757	1
822	BP	GO:0051254	positive regulation of RNA metabolic process	1281	0.70365	1
823	BP	GO:0042127	regulation of cell population proliferation	1302	0.708171	1
824	CC	GO:0042995	cell projection	1303	0.708387	1
825	BP	GO:0006793	phosphorus metabolic process	1385	0.711881	1
826	MF	GO:0035639	purine ribonucleoside triphosphate binding	1435	0.712009	1
827	BP	GO:0006796	phosphate-containing compound metabolic process	1365	0.712064	1
828	MF	GO:0032555	purine ribonucleotide binding	1486	0.712961	1
829	MF	GO:0017076	purine nucleotide binding	1499	0.71333	1
830	MF	GO:0032553	ribonucleotide binding	1502	0.713422	1
831	MF	GO:0140096	catalytic activity, acting on a protein	1615	0.718692	1
832	MF	GO:0019899	enzyme binding	1711	0.725625	1
833	BP	GO:0051172	negative regulation of nitrogen compound metabolic process	1712	0.725708	1
834	BP	GO:0032268	regulation of cellular protein metabolic process	1823	0.736046	1
835	BP	GO:0051246	regulation of protein metabolic process	1955	0.750835	1
836	BP	GO:0048869	cellular developmental process	1960	0.751438	1
837	BP	GO:0043412	macromolecule modification	2111	0.753207	1
838	BP	GO:0051239	regulation of multicellular organismal process	2053	0.753462	1
839	BP	GO:0044267	cellular protein metabolic process	2206	0.754243	1
840	BP	GO:0032501	multicellular organismal process	2240	0.755031	1
841	BP	GO:0031325	positive regulation of cellular metabolic process	2459	0.764778	1
842	BP	GO:0010646	regulation of cell communication	2505	0.767735	1
843	BP	GO:0065008	regulation of biological quality	2538	0.770025	1
844	BP	GO:0010604	positive regulation of macromolecule metabolic process	2591	0.773976	1
845	BP	GO:0009889	regulation of biosynthetic process	2881	0.777194	1
846	BP	GO:0010556	regulation of macromolecule biosynthetic process	2713	0.7774	1
847	BP	GO:0044260	cellular macromolecule metabolic process	3245	0.789854	1
848	BP	GO:0048523	negative regulation of cellular process	3485	0.791456	1
849	BP	GO:0043170	macromolecule metabolic process	4173	0.800771	1
850	BP	GO:0050794	regulation of cellular process	7643	1	1
851	BP	GO:0010557	positive regulation of macromolecule biosynthetic process	1379	1	1
852	BP	GO:0008150	biological_process	11478	1	1
853	BP	GO:0007154	cell communication	677	1	1
854	BP	GO:0009057	macromolecule catabolic process	694	1	1
855	BP	GO:0051093	negative regulation of developmental process	697	1	1
856	BP	GO:0010605	negative regulation of macromolecule metabolic process	1993	1	1
857	BP	GO:0072538	T-helper 17 type immune response	2	1	1
858	BP	GO:0099557	trans-synaptic signaling by trans-synaptic complex, modulating synaptic transmission	3	1	1
859	BP	GO:0060017	parathyroid gland development	4	1	1
860	BP	GO:0060767	epithelial cell proliferation involved in prostate gland development	1	1	1
861	BP	GO:0001667	ameboidal-type cell migration	136	1	1
862	BP	GO:0106015	negative regulation of inflammatory response to wounding	2	1	1
863	BP	GO:0034346	positive regulation of type III interferon production	1	1	1
864	BP	GO:2000111	positive regulation of macrophage apoptotic process	3	1	1
865	BP	GO:0050900	leukocyte migration	192	1	1
866	BP	GO:2000588	positive regulation of platelet-derived growth factor receptor-beta signaling pathway	3	1	1
867	BP	GO:0071170	site-specific DNA replication termination	1	1	1
868	BP	GO:2001193	positive regulation of gamma-delta T cell activation involved in immune response	1	1	1
869	BP	GO:0045608	negative regulation of inner ear auditory receptor cell differentiation	3	1	1
870	BP	GO:0071040	nuclear polyadenylation-dependent antisense transcript catabolic process	1	1	1
871	BP	GO:1903925	response to bisphenol A	1	1	1
872	BP	GO:0070296	sarcoplasmic reticulum calcium ion transport	12	1	1
873	BP	GO:0010626	negative regulation of Schwann cell proliferation	4	1	1
874	BP	GO:0090367	negative regulation of mRNA modification	1	1	1
875	BP	GO:0022406	membrane docking	77	1	1
876	BP	GO:0009441	glycolate metabolic process	3	1	1
877	BP	GO:0033869	nucleoside bisphosphate catabolic process	7	1	1
878	BP	GO:0036089	cleavage furrow formation	6	1	1
879	BP	GO:0048318	axial mesoderm development	4	1	1
880	BP	GO:0100002	negative regulation of protein kinase activity by protein phosphorylation	1	1	1
881	BP	GO:2000572	positive regulation of interleukin-4-dependent isotype switching to IgE isotypes	1	1	1
882	BP	GO:1905039	carboxylic acid transmembrane transport	64	1	1
883	BP	GO:0060710	chorio-allantoic fusion	7	1	1
884	BP	GO:0048611	embryonic ectodermal digestive tract development	1	1	1
885	BP	GO:0046690	response to tellurium ion	1	1	1
886	BP	GO:0019477	L-lysine catabolic process	4	1	1
887	BP	GO:0032228	regulation of synaptic transmission, GABAergic	22	1	1
888	BP	GO:0051946	regulation of glutamate uptake involved in transmission of nerve impulse	3	1	1
889	BP	GO:1904889	regulation of excitatory synapse assembly	12	1	1
890	BP	GO:0042104	positive regulation of activated T cell proliferation	23	1	1
891	BP	GO:0072016	glomerular parietal epithelial cell development	1	1	1
892	BP	GO:0043545	molybdopterin cofactor metabolic process	5	1	1
893	BP	GO:2000850	negative regulation of glucocorticoid secretion	3	1	1
894	BP	GO:0140289	protein mono-ADP-ribosylation	4	1	1
895	BP	GO:0039535	regulation of RIG-I signaling pathway	15	1	1
896	BP	GO:1905523	positive regulation of macrophage migration	24	1	1
897	BP	GO:0043465	regulation of fermentation	4	1	1
898	BP	GO:0070845	polyubiquitinated misfolded protein transport	1	1	1
899	BP	GO:1900054	positive regulation of retinoic acid biosynthetic process	1	1	1
900	BP	GO:1904395	positive regulation of skeletal muscle acetylcholine-gated channel clustering	2	1	1
901	BP	GO:0003006	developmental process involved in reproduction	640	1	1
902	BP	GO:0003071	renal system process involved in regulation of systemic arterial blood pressure	16	1	1
903	BP	GO:0042737	drug catabolic process	20	1	1
904	BP	GO:2000872	positive regulation of progesterone secretion	1	1	1
905	BP	GO:0002542	Factor XII activation	2	1	1
906	BP	GO:0072194	kidney smooth muscle tissue development	1	1	1
907	BP	GO:2000566	positive regulation of CD8-positive, alpha-beta T cell proliferation	4	1	1
908	BP	GO:0045292	mRNA cis splicing, via spliceosome	15	1	1
909	BP	GO:0007518	myoblast fate determination	1	1	1
910	BP	GO:0046777	protein autophosphorylation	164	1	1
911	BP	GO:0060443	mammary gland morphogenesis	2	1	1
912	BP	GO:1905450	negative regulation of Fc-gamma receptor signaling pathway involved in phagocytosis	2	1	1
913	BP	GO:0006857	oligopeptide transport	7	1	1
914	BP	GO:0046512	sphingosine biosynthetic process	12	1	1
915	BP	GO:0002437	inflammatory response to antigenic stimulus	31	1	1
916	BP	GO:0010814	substance P catabolic process	1	1	1
917	BP	GO:1905603	regulation of blood-brain barrier permeability	7	1	1
918	BP	GO:0019860	uracil metabolic process	3	1	1
919	BP	GO:0009262	deoxyribonucleotide metabolic process	40	1	1
920	BP	GO:1902595	regulation of DNA replication origin binding	2	1	1
921	BP	GO:2000683	regulation of cellular response to X-ray	2	1	1
922	BP	GO:1903413	cellular response to bile acid	5	1	1
923	BP	GO:0048241	epinephrine transport	3	1	1
924	BP	GO:2000794	regulation of epithelial cell proliferation involved in lung morphogenesis	7	1	1
925	BP	GO:0120071	regulation of pyloric antrum smooth muscle contraction	1	1	1
926	BP	GO:0043162	ubiquitin-dependent protein catabolic process via the multivesicular body sorting pathway	17	1	1
927	BP	GO:0002320	lymphoid progenitor cell differentiation	11	1	1
928	BP	GO:0035360	positive regulation of peroxisome proliferator activated receptor signaling pathway	8	1	1
929	BP	GO:0015074	DNA integration	2	1	1
930	BP	GO:0007289	spermatid nucleus differentiation	7	1	1
931	BP	GO:0072202	cell differentiation involved in metanephros development	11	1	1
932	BP	GO:0033260	nuclear DNA replication	3	1	1
933	BP	GO:0071398	cellular response to fatty acid	31	1	1
934	BP	GO:0017186	peptidyl-pyroglutamic acid biosynthetic process, using glutaminyl-peptide cyclotransferase	1	1	1
935	BP	GO:0090399	replicative senescence	13	1	1
936	BP	GO:0008637	apoptotic mitochondrial changes	52	1	1
937	BP	GO:0035607	fibroblast growth factor receptor signaling pathway involved in orbitofrontal cortex development	1	1	1
938	BP	GO:0060398	regulation of growth hormone receptor signaling pathway	5	1	1
939	BP	GO:0006801	superoxide metabolic process	32	1	1
940	BP	GO:0032731	positive regulation of interleukin-1 beta production	50	1	1
941	BP	GO:1905917	positive regulation of cell differentiation involved in phenotypic switching	1	1	1
942	BP	GO:0044557	relaxation of smooth muscle	7	1	1
943	BP	GO:1902036	regulation of hematopoietic stem cell differentiation	10	1	1
944	BP	GO:0110089	regulation of hippocampal neuron apoptotic process	5	1	1
945	BP	GO:0010747	positive regulation of long-chain fatty acid import across plasma membrane	2	1	1
946	BP	GO:1904848	negative regulation of cell chemotaxis to fibroblast growth factor	1	1	1
947	BP	GO:1905075	positive regulation of tight junction disassembly	3	1	1
948	BP	GO:0060549	regulation of fructose 1,6-bisphosphate 1-phosphatase activity	1	1	1
949	BP	GO:0006376	mRNA splice site selection	24	1	1
950	BP	GO:0030183	B cell differentiation	93	1	1
951	BP	GO:0033032	regulation of myeloid cell apoptotic process	23	1	1
952	BP	GO:0033564	anterior/posterior axon guidance	7	1	1
953	BP	GO:0009234	menaquinone biosynthetic process	1	1	1
954	BP	GO:0031279	regulation of cyclase activity	43	1	1
955	BP	GO:1903392	negative regulation of adherens junction organization	1	1	1
956	BP	GO:0010955	negative regulation of protein processing	21	1	1
957	BP	GO:0031641	regulation of myelination	41	1	1
958	BP	GO:0060396	growth hormone receptor signaling pathway	17	1	1
959	BP	GO:0002280	monocyte activation involved in immune response	1	1	1
960	BP	GO:0051000	positive regulation of nitric-oxide synthase activity	23	1	1
961	BP	GO:0006450	regulation of translational fidelity	16	1	1
962	BP	GO:2000616	negative regulation of histone H3-K9 acetylation	1	1	1
963	BP	GO:0034143	regulation of toll-like receptor 4 signaling pathway	21	1	1
964	BP	GO:1903279	regulation of calcium:sodium antiporter activity	3	1	1
965	BP	GO:0042129	regulation of T cell proliferation	142	1	1
966	BP	GO:2001054	negative regulation of mesenchymal cell apoptotic process	7	1	1
967	BP	GO:0060079	excitatory postsynaptic potential	52	1	1
968	BP	GO:2000676	positive regulation of type B pancreatic cell apoptotic process	4	1	1
969	BP	GO:0002864	regulation of acute inflammatory response to antigenic stimulus	13	1	1
970	BP	GO:0060977	coronary vasculature morphogenesis	7	1	1
971	BP	GO:0002017	regulation of blood volume by renal aldosterone	2	1	1
972	BP	GO:0071449	cellular response to lipid hydroperoxide	1	1	1
973	BP	GO:2000066	positive regulation of cortisol biosynthetic process	1	1	1
974	BP	GO:0009116	nucleoside metabolic process	48	1	1
975	BP	GO:0006637	acyl-CoA metabolic process	76	1	1
976	BP	GO:0045824	negative regulation of innate immune response	57	1	1
977	BP	GO:0017158	regulation of calcium ion-dependent exocytosis	29	1	1
978	BP	GO:0051132	NK T cell activation	1	1	1
979	BP	GO:0030887	positive regulation of myeloid dendritic cell activation	2	1	1
980	BP	GO:0048490	anterograde synaptic vesicle transport	15	1	1
981	BP	GO:0036123	histone H3-K9 dimethylation	1	1	1
982	BP	GO:0060492	lung induction	3	1	1
983	BP	GO:0003339	regulation of mesenchymal to epithelial transition involved in metanephros morphogenesis	8	1	1
984	BP	GO:0060670	branching involved in labyrinthine layer morphogenesis	9	1	1
985	BP	GO:0060523	prostate epithelial cord elongation	3	1	1
986	BP	GO:0060915	mesenchymal cell differentiation involved in lung development	2	1	1
987	BP	GO:0060927	cardiac pacemaker cell fate commitment	1	1	1
988	BP	GO:0052205	modulation of molecular function in other organism involved in symbiotic interaction	6	1	1
989	BP	GO:0046834	lipid phosphorylation	4	1	1
990	BP	GO:0002269	leukocyte activation involved in inflammatory response	2	1	1
991	BP	GO:1903891	regulation of ATF6-mediated unfolded protein response	4	1	1
992	BP	GO:1901906	diadenosine pentaphosphate metabolic process	1	1	1
993	BP	GO:0009308	amine metabolic process	82	1	1
994	BP	GO:0019676	ammonia assimilation cycle	1	1	1
995	BP	GO:0006585	dopamine biosynthetic process from tyrosine	1	1	1
996	BP	GO:0097647	amylin receptor signaling pathway	6	1	1
997	BP	GO:0009988	cell-cell recognition	41	1	1
998	BP	GO:0072329	monocarboxylic acid catabolic process	87	1	1
999	BP	GO:0003160	endocardium morphogenesis	1	1	1
1000	BP	GO:0060352	cell adhesion molecule production	3	1	1
1001	BP	GO:0060278	regulation of ovulation	2	1	1
1002	BP	GO:0032092	positive regulation of protein binding	78	1	1
1003	BP	GO:1904457	positive regulation of neuronal action potential	1	1	1
1004	BP	GO:0007161	calcium-independent cell-matrix adhesion	3	1	1
1005	BP	GO:0003311	pancreatic D cell differentiation	1	1	1
1006	BP	GO:0035426	extracellular matrix-cell signaling	4	1	1
1007	BP	GO:0050792	regulation of viral process	130	1	1
1008	BP	GO:0042984	regulation of amyloid precursor protein biosynthetic process	8	1	1
1009	BP	GO:1904404	response to formaldehyde	1	1	1
1010	BP	GO:1904239	regulation of VCP-NPL4-UFD1 AAA ATPase complex assembly	1	1	1
1011	BP	GO:0046587	positive regulation of calcium-dependent cell-cell adhesion	1	1	1
1012	BP	GO:0035336	long-chain fatty-acyl-CoA metabolic process	21	1	1
1013	BP	GO:0046784	viral mRNA export from host cell nucleus	8	1	1
1014	BP	GO:0060054	positive regulation of epithelial cell proliferation involved in wound healing	9	1	1
1015	BP	GO:0072334	UDP-galactose transmembrane transport	4	1	1
1016	BP	GO:0046900	tetrahydrofolylpolyglutamate metabolic process	2	1	1
1017	BP	GO:0046222	aflatoxin metabolic process	6	1	1
1018	BP	GO:0097094	craniofacial suture morphogenesis	14	1	1
1019	BP	GO:0051573	negative regulation of histone H3-K9 methylation	9	1	1
1020	BP	GO:0010829	negative regulation of glucose transmembrane transport	11	1	1
1021	BP	GO:0042364	water-soluble vitamin biosynthetic process	5	1	1
1022	BP	GO:0018424	peptidyl-glutamic acid poly-ADP-ribosylation	1	1	1
1023	BP	GO:1904022	positive regulation of G protein-coupled receptor internalization	2	1	1
1024	BP	GO:0006658	phosphatidylserine metabolic process	14	1	1
1025	BP	GO:0070934	CRD-mediated mRNA stabilization	5	1	1
1026	BP	GO:0033083	regulation of immature T cell proliferation	10	1	1
1027	BP	GO:0072709	cellular response to sorbitol	3	1	1
1028	BP	GO:0071586	CAAX-box protein processing	2	1	1
1029	BP	GO:0010891	negative regulation of sequestering of triglyceride	5	1	1
1030	BP	GO:0046474	glycerophospholipid biosynthetic process	159	1	1
1031	BP	GO:0051321	meiotic cell cycle	49	1	1
1032	BP	GO:0002084	protein depalmitoylation	4	1	1
1033	BP	GO:0042762	regulation of sulfur metabolic process	10	1	1
1034	BP	GO:2000651	positive regulation of sodium ion transmembrane transporter activity	15	1	1
1035	BP	GO:0016332	establishment or maintenance of polarity of embryonic epithelium	1	1	1
1036	BP	GO:0061184	positive regulation of dermatome development	3	1	1
1037	BP	GO:0015696	ammonium transport	3	1	1
1038	BP	GO:1900152	negative regulation of nuclear-transcribed mRNA catabolic process, deadenylation-dependent decay	3	1	1
1039	BP	GO:0070070	proton-transporting V-type ATPase complex assembly	5	1	1
1040	BP	GO:0036508	protein alpha-1,2-demannosylation	16	1	1
1041	BP	GO:0032367	intracellular cholesterol transport	11	1	1
1042	BP	GO:1903108	regulation of mitochondrial transcription	3	1	1
1043	BP	GO:1905794	response to puromycin	1	1	1
1044	BP	GO:0009106	lipoate metabolic process	2	1	1
1045	BP	GO:0032972	regulation of muscle filament sliding speed	2	1	1
1046	BP	GO:0048632	negative regulation of skeletal muscle tissue growth	2	1	1
1047	BP	GO:0046596	regulation of viral entry into host cell	37	1	1
1048	BP	GO:0016259	selenocysteine metabolic process	3	1	1
1049	BP	GO:0014858	positive regulation of skeletal muscle cell proliferation	4	1	1
1050	BP	GO:0043129	surfactant homeostasis	8	1	1
1051	BP	GO:0006059	hexitol metabolic process	3	1	1
1052	BP	GO:0034471	ncRNA 5'-end processing	19	1	1
1053	BP	GO:0052805	imidazole-containing compound catabolic process	1	1	1
1054	BP	GO:2000169	regulation of peptidyl-cysteine S-nitrosylation	7	1	1
1055	BP	GO:0036003	positive regulation of transcription from RNA polymerase II promoter in response to stress	19	1	1
1056	BP	GO:0048702	embryonic neurocranium morphogenesis	7	1	1
1057	BP	GO:0021772	olfactory bulb development	12	1	1
1058	BP	GO:0016199	axon midline choice point recognition	5	1	1
1059	BP	GO:0072684	mitochondrial tRNA 3'-trailer cleavage, endonucleolytic	1	1	1
1060	BP	GO:1905696	regulation of polysome binding	2	1	1
1061	BP	GO:0061002	negative regulation of dendritic spine morphogenesis	5	1	1
1062	BP	GO:1903555	regulation of tumor necrosis factor superfamily cytokine production	145	1	1
1063	BP	GO:0031034	myosin filament assembly	4	1	1
1064	BP	GO:0002181	cytoplasmic translation	80	1	1
1065	BP	GO:0090031	positive regulation of steroid hormone biosynthetic process	3	1	1
1066	BP	GO:0090275	negative regulation of somatostatin secretion	1	1	1
1067	BP	GO:1901339	regulation of store-operated calcium channel activity	6	1	1
1068	BP	GO:1902857	positive regulation of non-motile cilium assembly	4	1	1
1069	BP	GO:1903881	regulation of interleukin-17-mediated signaling pathway	1	1	1
1070	BP	GO:1900191	negative regulation of single-species biofilm formation	1	1	1
1071	BP	GO:1904529	regulation of actin filament binding	2	1	1
1072	BP	GO:1900620	acetate ester biosynthetic process	2	1	1
1073	BP	GO:0071874	cellular response to norepinephrine stimulus	2	1	1
1074	BP	GO:0010640	regulation of platelet-derived growth factor receptor signaling pathway	18	1	1
1075	BP	GO:2000226	regulation of pancreatic A cell differentiation	1	1	1
1076	BP	GO:0072332	intrinsic apoptotic signaling pathway by p53 class mediator	42	1	1
1077	BP	GO:0060425	lung morphogenesis	11	1	1
1078	BP	GO:0019389	glucuronoside metabolic process	1	1	1
1079	BP	GO:0045921	positive regulation of exocytosis	78	1	1
1080	BP	GO:0099622	cardiac muscle cell membrane repolarization	18	1	1
1081	BP	GO:0035313	wound healing, spreading of epidermal cells	10	1	1
1082	BP	GO:0042940	D-amino acid transport	3	1	1
1083	BP	GO:0006542	glutamine biosynthetic process	1	1	1
1084	BP	GO:1900827	positive regulation of membrane depolarization during cardiac muscle cell action potential	1	1	1
1085	BP	GO:1905240	negative regulation of canonical Wnt signaling pathway involved in osteoblast differentiation	1	1	1
1086	BP	GO:0048704	embryonic skeletal system morphogenesis	54	1	1
1087	BP	GO:0018120	peptidyl-arginine ADP-ribosylation	2	1	1
1088	BP	GO:0010755	regulation of plasminogen activation	11	1	1
1089	BP	GO:0016320	endoplasmic reticulum membrane fusion	2	1	1
1090	BP	GO:0007004	telomere maintenance via telomerase	21	1	1
1091	BP	GO:1901645	regulation of synoviocyte proliferation	1	1	1
1092	BP	GO:0150118	negative regulation of cell-substrate junction organization	14	1	1
1093	BP	GO:0050965	detection of temperature stimulus involved in sensory perception of pain	15	1	1
1094	BP	GO:0097380	dorsal spinal cord interneuron anterior axon guidance	1	1	1
1095	BP	GO:0032414	positive regulation of ion transmembrane transporter activity	87	1	1
1096	BP	GO:0003002	regionalization	173	1	1
1097	BP	GO:0019408	dolichol biosynthetic process	2	1	1
1098	BP	GO:0030431	sleep	9	1	1
1099	BP	GO:0044331	cell-cell adhesion mediated by cadherin	7	1	1
1100	BP	GO:0021801	cerebral cortex radial glia-guided migration	4	1	1
1101	BP	GO:1990173	protein localization to nucleoplasm	2	1	1
1102	BP	GO:0035849	nephric duct elongation	1	1	1
1103	BP	GO:0006530	asparagine catabolic process	1	1	1
1104	BP	GO:0097111	endoplasmic reticulum-Golgi intermediate compartment organization	2	1	1
1105	BP	GO:2000134	negative regulation of G1/S transition of mitotic cell cycle	55	1	1
1106	BP	GO:0044375	regulation of peroxisome size	3	1	1
1107	BP	GO:2000541	positive regulation of protein geranylgeranylation	1	1	1
1108	BP	GO:0042297	vocal learning	5	1	1
1109	BP	GO:1901508	positive regulation of acylglycerol transport	2	1	1
1110	BP	GO:0007143	female meiotic nuclear division	10	1	1
1111	BP	GO:1901877	negative regulation of calcium ion binding	2	1	1
1112	BP	GO:0044206	UMP salvage	5	1	1
1113	BP	GO:0034331	cell junction maintenance	27	1	1
1114	BP	GO:2000307	regulation of tumor necrosis factor (ligand) superfamily member 11 production	3	1	1
1115	BP	GO:0070129	regulation of mitochondrial translation	14	1	1
1116	BP	GO:1990227	paranodal junction maintenance	1	1	1
1117	BP	GO:0039695	DNA-templated viral transcription	1	1	1
1118	BP	GO:0034151	regulation of toll-like receptor 6 signaling pathway	1	1	1
1119	BP	GO:0006338	chromatin remodeling	123	1	1
1120	BP	GO:0006260	DNA replication	106	1	1
1121	BP	GO:0006721	terpenoid metabolic process	80	1	1
1122	BP	GO:0009181	purine ribonucleoside diphosphate catabolic process	5	1	1
1123	BP	GO:0052312	modulation of transcription in other organism involved in symbiotic interaction	2	1	1
1124	BP	GO:0072719	cellular response to cisplatin	5	1	1
1125	BP	GO:0060167	regulation of adenosine receptor signaling pathway	3	1	1
1126	BP	GO:1903241	U2-type prespliceosome assembly	3	1	1
1127	BP	GO:0008015	blood circulation	30	1	1
1128	BP	GO:0010767	regulation of transcription from RNA polymerase II promoter in response to UV-induced DNA damage	2	1	1
1129	BP	GO:0060707	trophoblast giant cell differentiation	10	1	1
1130	BP	GO:0008212	mineralocorticoid metabolic process	4	1	1
1131	BP	GO:0000305	response to oxygen radical	8	1	1
1132	BP	GO:1902882	regulation of response to oxidative stress	76	1	1
1133	BP	GO:0051803	negative regulation of cytolysis in other organism involved in symbiotic interaction	1	1	1
1134	BP	GO:0010977	negative regulation of neuron projection development	110	1	1
1135	BP	GO:1903209	positive regulation of oxidative stress-induced cell death	15	1	1
1136	BP	GO:0009438	methylglyoxal metabolic process	5	1	1
1137	BP	GO:0001833	inner cell mass cell proliferation	13	1	1
1138	BP	GO:0044706	multi-multicellular organism process	92	1	1
1139	BP	GO:0030326	embryonic limb morphogenesis	50	1	1
1140	BP	GO:1904886	beta-catenin destruction complex disassembly	2	1	1
1141	BP	GO:0032226	positive regulation of synaptic transmission, dopaminergic	3	1	1
1142	BP	GO:2000820	negative regulation of transcription from RNA polymerase II promoter involved in smooth muscle cell differentiation	3	1	1
1143	BP	GO:0003072	renal control of peripheral vascular resistance involved in regulation of systemic arterial blood pressure	3	1	1
1144	BP	GO:0060837	blood vessel endothelial cell differentiation	3	1	1
1145	BP	GO:0036378	calcitriol biosynthetic process from calciol	4	1	1
1146	BP	GO:0045724	positive regulation of cilium assembly	14	1	1
1147	BP	GO:0019064	fusion of virus membrane with host plasma membrane	4	1	1
1148	BP	GO:0002652	regulation of tolerance induction dependent upon immune response	3	1	1
1149	BP	GO:0071798	response to prostaglandin D	4	1	1
1150	BP	GO:0072053	renal inner medulla development	2	1	1
1151	BP	GO:0000448	cleavage in ITS2 between 5.8S rRNA and LSU-rRNA of tricistronic rRNA transcript (SSU-rRNA, 5.8S rRNA, LSU-rRNA)	2	1	1
1152	BP	GO:0048583	regulation of response to stimulus	2845	1	1
1153	BP	GO:2000848	positive regulation of corticosteroid hormone secretion	6	1	1
1154	BP	GO:0032109	positive regulation of response to nutrient levels	4	1	1
1155	BP	GO:1904291	positive regulation of mitotic DNA damage checkpoint	1	1	1
1156	BP	GO:2001268	negative regulation of cysteine-type endopeptidase activity involved in apoptotic signaling pathway	5	1	1
1157	BP	GO:0070417	cellular response to cold	10	1	1
1158	BP	GO:0000409	regulation of transcription by galactose	1	1	1
1159	BP	GO:0045088	regulation of innate immune response	188	1	1
1160	BP	GO:0021593	rhombomere morphogenesis	1	1	1
1161	BP	GO:2000625	regulation of miRNA catabolic process	3	1	1
1162	BP	GO:2000594	positive regulation of metanephric DCT cell differentiation	2	1	1
1163	BP	GO:0006170	dAMP biosynthetic process	2	1	1
1164	BP	GO:0021843	substrate-independent telencephalic tangential interneuron migration	5	1	1
1165	BP	GO:0018904	ether metabolic process	22	1	1
1166	BP	GO:0050689	negative regulation of defense response to virus by host	3	1	1
1167	BP	GO:0046959	habituation	1	1	1
1168	BP	GO:0060333	interferon-gamma-mediated signaling pathway	10	1	1
1169	BP	GO:0006662	glycerol ether metabolic process	18	1	1
1170	BP	GO:0097028	dendritic cell differentiation	33	1	1
1171	BP	GO:0036344	platelet morphogenesis	1	1	1
1172	BP	GO:0060348	bone development	35	1	1
1173	BP	GO:0030316	osteoclast differentiation	26	1	1
1174	BP	GO:1903743	negative regulation of anterograde synaptic vesicle transport	1	1	1
1175	BP	GO:0050728	negative regulation of inflammatory response	118	1	1
1176	BP	GO:0046545	development of primary female sexual characteristics	3	1	1
1177	BP	GO:0098662	inorganic cation transmembrane transport	381	1	1
1178	BP	GO:1901207	regulation of heart looping	1	1	1
1179	BP	GO:1902251	negative regulation of erythrocyte apoptotic process	1	1	1
1180	BP	GO:1901189	positive regulation of ephrin receptor signaling pathway	1	1	1
1181	BP	GO:0030900	forebrain development	33	1	1
1182	BP	GO:0009395	phospholipid catabolic process	30	1	1
1183	BP	GO:0061626	pharyngeal arch artery morphogenesis	8	1	1
1184	BP	GO:1902396	protein localization to bicellular tight junction	5	1	1
1185	BP	GO:0086009	membrane repolarization	21	1	1
1186	BP	GO:0019359	nicotinamide nucleotide biosynthetic process	25	1	1
1187	BP	GO:0007501	mesodermal cell fate specification	5	1	1
1188	BP	GO:0003116	regulation of vasoconstriction by norepinephrine	1	1	1
1189	BP	GO:0060456	positive regulation of digestive system process	12	1	1
1190	BP	GO:0140455	cytoplasm protein quality control	1	1	1
1191	BP	GO:0002820	negative regulation of adaptive immune response	52	1	1
1192	BP	GO:0010142	farnesyl diphosphate biosynthetic process, mevalonate pathway	2	1	1
1193	BP	GO:1904179	positive regulation of adipose tissue development	3	1	1
1194	BP	GO:1903966	monounsaturated fatty acid biosynthetic process	2	1	1
1195	BP	GO:0046084	adenine biosynthetic process	3	1	1
1196	BP	GO:0002786	regulation of antibacterial peptide production	5	1	1
1197	BP	GO:0035499	carnosine biosynthetic process	1	1	1
1198	BP	GO:0030502	negative regulation of bone mineralization	14	1	1
1199	BP	GO:1903226	positive regulation of endodermal cell differentiation	1	1	1
1200	BP	GO:0051463	negative regulation of cortisol secretion	1	1	1
1201	BP	GO:0050961	detection of temperature stimulus involved in sensory perception	18	1	1
1202	BP	GO:0001325	formation of extrachromosomal circular DNA	12	1	1
1203	BP	GO:0008585	female gonad development	15	1	1
1204	BP	GO:0006163	purine nucleotide metabolic process	266	1	1
1205	BP	GO:0060306	regulation of membrane repolarization	28	1	1
1206	BP	GO:1905443	regulation of clathrin coat assembly	2	1	1
1207	BP	GO:0060838	lymphatic endothelial cell fate commitment	2	1	1
1208	BP	GO:0008291	acetylcholine metabolic process	4	1	1
1209	BP	GO:0000469	cleavage involved in rRNA processing	25	1	1
1210	BP	GO:1900029	positive regulation of ruffle assembly	10	1	1
1211	BP	GO:0032688	negative regulation of interferon-beta production	11	1	1
1212	BP	GO:0032499	detection of peptidoglycan	2	1	1
1213	BP	GO:1905512	regulation of short-term synaptic potentiation	1	1	1
1214	BP	GO:0001975	response to amphetamine	29	1	1
1215	BP	GO:0001812	positive regulation of type I hypersensitivity	1	1	1
1216	BP	GO:0033673	negative regulation of kinase activity	189	1	1
1217	BP	GO:0034284	response to monosaccharide	127	1	1
1218	BP	GO:0098926	postsynaptic signal transduction	35	1	1
1219	BP	GO:1904828	positive regulation of hydrogen sulfide biosynthetic process	1	1	1
1220	BP	GO:0001574	ganglioside biosynthetic process	13	1	1
1221	BP	GO:1905767	regulation of double-stranded telomeric DNA binding	1	1	1
1222	BP	GO:1903576	response to L-arginine	2	1	1
1223	BP	GO:0060386	synapse assembly involved in innervation	1	1	1
1224	BP	GO:0071163	DNA replication preinitiation complex assembly	3	1	1
1225	BP	GO:0007174	epidermal growth factor catabolic process	2	1	1
1226	BP	GO:0035864	response to potassium ion	14	1	1
1227	BP	GO:0050769	positive regulation of neurogenesis	189	1	1
1228	BP	GO:2000751	histone H3-T3 phosphorylation involved in chromosome passenger complex localization to kinetochore	1	1	1
1229	BP	GO:0071622	regulation of granulocyte chemotaxis	45	1	1
1230	BP	GO:0071407	cellular response to organic cyclic compound	321	1	1
1231	BP	GO:0009646	response to absence of light	2	1	1
1232	BP	GO:0070961	positive regulation of neutrophil mediated killing of symbiont cell	2	1	1
1233	BP	GO:0009584	detection of visible light	28	1	1
1234	BP	GO:0090329	regulation of DNA-dependent DNA replication	40	1	1
1235	BP	GO:0010611	regulation of cardiac muscle hypertrophy	48	1	1
1236	BP	GO:0034121	regulation of toll-like receptor signaling pathway	54	1	1
1237	BP	GO:0072214	metanephric cortex development	1	1	1
1238	BP	GO:0071037	nuclear polyadenylation-dependent snRNA catabolic process	1	1	1
1239	BP	GO:0042636	negative regulation of hair cycle	1	1	1
1240	BP	GO:0090114	COPII-coated vesicle budding	3	1	1
1241	BP	GO:0006354	DNA-templated transcription, elongation	35	1	1
1242	BP	GO:0002011	morphogenesis of an epithelial sheet	16	1	1
1243	BP	GO:0150115	cell-substrate junction organization	33	1	1
1244	BP	GO:0021626	central nervous system maturation	2	1	1
1245	BP	GO:0090068	positive regulation of cell cycle process	190	1	1
1246	BP	GO:0021743	hypoglossal nucleus development	1	1	1
1247	BP	GO:0035021	negative regulation of Rac protein signal transduction	2	1	1
1248	BP	GO:0046120	deoxyribonucleoside biosynthetic process	2	1	1
1249	BP	GO:0016036	cellular response to phosphate starvation	2	1	1
1250	BP	GO:0010971	positive regulation of G2/M transition of mitotic cell cycle	25	1	1
1251	BP	GO:1905704	positive regulation of inhibitory synapse assembly	2	1	1
1252	BP	GO:0015920	lipopolysaccharide transport	2	1	1
1253	BP	GO:0030203	glycosaminoglycan metabolic process	92	1	1
1254	BP	GO:0090155	negative regulation of sphingolipid biosynthetic process	6	1	1
1255	BP	GO:0048633	positive regulation of skeletal muscle tissue growth	3	1	1
1256	BP	GO:0097305	response to alcohol	223	1	1
1257	BP	GO:0043418	homocysteine catabolic process	3	1	1
1258	BP	GO:0030638	polyketide metabolic process	9	1	1
1259	BP	GO:0002835	negative regulation of response to tumor cell	4	1	1
1260	BP	GO:0050917	sensory perception of umami taste	5	1	1
1261	BP	GO:0018317	protein C-linked glycosylation via tryptophan	1	1	1
1262	BP	GO:0010960	magnesium ion homeostasis	11	1	1
1263	BP	GO:0051770	positive regulation of nitric-oxide synthase biosynthetic process	15	1	1
1264	BP	GO:0042100	B cell proliferation	36	1	1
1265	BP	GO:1905915	regulation of cell differentiation involved in phenotypic switching	3	1	1
1266	BP	GO:0033690	positive regulation of osteoblast proliferation	9	1	1
1267	BP	GO:0051937	catecholamine transport	9	1	1
1268	BP	GO:0007224	smoothened signaling pathway	64	1	1
1269	BP	GO:0010883	regulation of lipid storage	43	1	1
1270	BP	GO:0006458	'de novo' protein folding	34	1	1
1271	BP	GO:0007608	sensory perception of smell	68	1	1
1272	BP	GO:0030908	protein splicing	2	1	1
1273	BP	GO:0045822	negative regulation of heart contraction	17	1	1
1274	BP	GO:2000045	regulation of G1/S transition of mitotic cell cycle	95	1	1
1275	BP	GO:0060166	olfactory pit development	2	1	1
1276	BP	GO:0015910	long-chain fatty acid import into peroxisome	4	1	1
1277	BP	GO:0035136	forelimb morphogenesis	23	1	1
1278	BP	GO:0090050	positive regulation of cell migration involved in sprouting angiogenesis	18	1	1
1279	BP	GO:1905429	response to glycine	3	1	1
1280	BP	GO:0048160	primary follicle stage	2	1	1
1281	BP	GO:0002419	T cell mediated cytotoxicity directed against tumor cell target	1	1	1
1282	BP	GO:2000405	negative regulation of T cell migration	4	1	1
1283	BP	GO:0046049	UMP metabolic process	14	1	1
1284	BP	GO:1904448	regulation of aspartate secretion	2	1	1
1285	BP	GO:0140329	lysophospholipid translocation	1	1	1
1286	BP	GO:0003358	noradrenergic neuron development	2	1	1
1287	BP	GO:1900227	positive regulation of NLRP3 inflammasome complex assembly	8	1	1
1288	BP	GO:0021815	modulation of microtubule cytoskeleton involved in cerebral cortex radial glia guided migration	1	1	1
1289	BP	GO:1902805	positive regulation of synaptic vesicle transport	2	1	1
1290	BP	GO:1905066	regulation of canonical Wnt signaling pathway involved in heart development	2	1	1
1291	BP	GO:0046051	UTP metabolic process	9	1	1
1292	BP	GO:2001076	positive regulation of metanephric ureteric bud development	1	1	1
1293	BP	GO:0035922	foramen ovale closure	1	1	1
1294	BP	GO:0014015	positive regulation of gliogenesis	52	1	1
1295	BP	GO:0006520	cellular amino acid metabolic process	233	1	1
1296	BP	GO:0001878	response to yeast	7	1	1
1297	BP	GO:1904262	negative regulation of TORC1 signaling	12	1	1
1298	BP	GO:0075522	IRES-dependent viral translational initiation	11	1	1
1299	BP	GO:0060447	bud outgrowth involved in lung branching	3	1	1
1300	BP	GO:0032712	negative regulation of interleukin-3 production	1	1	1
1301	BP	GO:0071347	cellular response to interleukin-1	70	1	1
1302	BP	GO:0048840	otolith development	2	1	1
1303	BP	GO:0031087	deadenylation-independent decapping of nuclear-transcribed mRNA	5	1	1
1304	BP	GO:0031639	plasminogen activation	10	1	1
1305	BP	GO:0060964	regulation of gene silencing by miRNA	42	1	1
1306	BP	GO:0042754	negative regulation of circadian rhythm	14	1	1
1307	BP	GO:0007597	blood coagulation, intrinsic pathway	3	1	1
1308	BP	GO:0003264	regulation of cardioblast proliferation	7	1	1
1309	BP	GO:0099578	regulation of translation at postsynapse, modulating synaptic transmission	2	1	1
1310	BP	GO:0019695	choline metabolic process	5	1	1
1311	BP	GO:0002764	immune response-regulating signaling pathway	222	1	1
1312	BP	GO:0018217	peptidyl-aspartic acid phosphorylation	1	1	1
1313	BP	GO:0051454	intracellular pH elevation	5	1	1
1314	BP	GO:0010675	regulation of cellular carbohydrate metabolic process	122	1	1
1315	BP	GO:0006465	signal peptide processing	11	1	1
1316	BP	GO:0072163	mesonephric epithelium development	32	1	1
1317	BP	GO:0032060	bleb assembly	5	1	1
1318	BP	GO:0031408	oxylipin biosynthetic process	1	1	1
1319	BP	GO:0060338	regulation of type I interferon-mediated signaling pathway	30	1	1
1320	BP	GO:0006304	DNA modification	75	1	1
1321	BP	GO:0003130	BMP signaling pathway involved in heart induction	2	1	1
1322	BP	GO:1905003	picolinic acid metabolic process	1	1	1
1323	BP	GO:1900746	regulation of vascular endothelial growth factor signaling pathway	15	1	1
1324	BP	GO:2000334	positive regulation of blood microparticle formation	2	1	1
1325	BP	GO:0070076	histone lysine demethylation	17	1	1
1326	BP	GO:0009142	nucleoside triphosphate biosynthetic process	55	1	1
1327	BP	GO:0030300	regulation of intestinal cholesterol absorption	9	1	1
1328	BP	GO:0014912	negative regulation of smooth muscle cell migration	24	1	1
1329	BP	GO:0044774	mitotic DNA integrity checkpoint signaling	77	1	1
1330	BP	GO:1901998	toxin transport	33	1	1
1331	BP	GO:0042093	T-helper cell differentiation	17	1	1
1332	BP	GO:0051962	positive regulation of nervous system development	220	1	1
1333	BP	GO:0000212	meiotic spindle organization	13	1	1
1334	BP	GO:0006603	phosphocreatine metabolic process	5	1	1
1335	BP	GO:0032753	positive regulation of interleukin-4 production	23	1	1
1336	BP	GO:0150094	amyloid-beta clearance by cellular catabolic process	8	1	1
1337	BP	GO:0048817	negative regulation of hair follicle maturation	2	1	1
1338	BP	GO:0002287	alpha-beta T cell activation involved in immune response	18	1	1
1339	BP	GO:1903046	meiotic cell cycle process	128	1	1
1340	BP	GO:0060282	positive regulation of oocyte development	1	1	1
1341	BP	GO:0034128	negative regulation of MyD88-independent toll-like receptor signaling pathway	1	1	1
1342	BP	GO:0046427	positive regulation of receptor signaling pathway via JAK-STAT	26	1	1
1343	BP	GO:1903748	negative regulation of establishment of protein localization to mitochondrion	6	1	1
1344	BP	GO:0099116	tRNA 5'-end processing	14	1	1
1345	BP	GO:0072176	nephric duct development	4	1	1
1346	BP	GO:0061718	glucose catabolic process to pyruvate	10	1	1
1347	BP	GO:0031446	regulation of fast-twitch skeletal muscle fiber contraction	2	1	1
1348	BP	GO:0021891	olfactory bulb interneuron development	3	1	1
1349	BP	GO:0033278	cell proliferation in midbrain	6	1	1
1350	BP	GO:0021960	anterior commissure morphogenesis	5	1	1
1351	BP	GO:2001222	regulation of neuron migration	31	1	1
1352	BP	GO:0048483	autonomic nervous system development	3	1	1
1353	BP	GO:2000526	positive regulation of glycoprotein biosynthetic process involved in immunological synapse formation	1	1	1
1354	BP	GO:0048265	response to pain	14	1	1
1355	BP	GO:0090156	cellular sphingolipid homeostasis	5	1	1
1356	BP	GO:0010732	regulation of protein glutathionylation	2	1	1
1357	BP	GO:0044242	cellular lipid catabolic process	142	1	1
1358	BP	GO:0002070	epithelial cell maturation	13	1	1
1359	BP	GO:0034770	histone H4-K20 methylation	6	1	1
1360	BP	GO:0009304	tRNA transcription	7	1	1
1361	BP	GO:0061001	regulation of dendritic spine morphogenesis	35	1	1
1362	BP	GO:0071226	cellular response to molecule of fungal origin	3	1	1
1363	BP	GO:0072577	endothelial cell apoptotic process	8	1	1
1364	BP	GO:0008033	tRNA processing	87	1	1
1365	BP	GO:1903640	negative regulation of gastrin-induced gastric acid secretion	1	1	1
1366	BP	GO:0071866	negative regulation of apoptotic process in bone marrow cell	4	1	1
1367	BP	GO:0033108	mitochondrial respiratory chain complex assembly	76	1	1
1368	BP	GO:1904895	ESCRT complex assembly	1	1	1
1369	BP	GO:1902513	regulation of organelle transport along microtubule	8	1	1
1370	BP	GO:0051342	regulation of cyclic-nucleotide phosphodiesterase activity	9	1	1
1371	BP	GO:0008655	pyrimidine-containing compound salvage	7	1	1
1372	BP	GO:0040038	polar body extrusion after meiotic divisions	4	1	1
1373	BP	GO:0099163	synaptic signaling by nitric oxide	3	1	1
1374	BP	GO:0061519	macrophage homeostasis	1	1	1
1375	BP	GO:0072738	cellular response to diamide	1	1	1
1376	BP	GO:1905771	negative regulation of mesodermal cell differentiation	2	1	1
1377	BP	GO:0061973	membrane bone morphogenesis	1	1	1
1378	BP	GO:0052027	modulation by symbiont of host signal transduction pathway	1	1	1
1379	BP	GO:0044868	modulation by host of viral molecular function	3	1	1
1380	BP	GO:1905178	regulation of cardiac muscle tissue regeneration	2	1	1
1381	BP	GO:0032831	positive regulation of CD4-positive, CD25-positive, alpha-beta regulatory T cell differentiation	5	1	1
1382	BP	GO:0006963	positive regulation of antibacterial peptide biosynthetic process	1	1	1
1383	BP	GO:0044657	pore formation in membrane of other organism during symbiotic interaction	2	1	1
1384	BP	GO:0051712	positive regulation of killing of cells of other organism	8	1	1
1385	BP	GO:0045651	positive regulation of macrophage differentiation	15	1	1
1386	BP	GO:0010823	negative regulation of mitochondrion organization	41	1	1
1387	BP	GO:0030320	cellular monovalent inorganic anion homeostasis	6	1	1
1388	BP	GO:0022401	negative adaptation of signaling pathway	5	1	1
1389	BP	GO:1903691	positive regulation of wound healing, spreading of epidermal cells	3	1	1
1390	BP	GO:0021892	cerebral cortex GABAergic interneuron differentiation	2	1	1
1391	BP	GO:0071812	positive regulation of fever generation by positive regulation of prostaglandin secretion	2	1	1
1392	BP	GO:2000643	positive regulation of early endosome to late endosome transport	6	1	1
1393	BP	GO:0071466	cellular response to xenobiotic stimulus	4	1	1
1394	BP	GO:1903799	negative regulation of production of miRNAs involved in gene silencing by miRNA	12	1	1
1395	BP	GO:0140546	defense response to symbiont	179	1	1
1396	BP	GO:0048757	pigment granule maturation	1	1	1
1397	BP	GO:0046666	retinal cell programmed cell death	2	1	1
1398	BP	GO:0002724	regulation of T cell cytokine production	32	1	1
1399	BP	GO:0006505	GPI anchor metabolic process	25	1	1
1400	BP	GO:0060193	positive regulation of lipase activity	67	1	1
1401	BP	GO:1905032	negative regulation of membrane repolarization during cardiac muscle cell action potential	1	1	1
1402	BP	GO:0006430	lysyl-tRNA aminoacylation	1	1	1
1403	BP	GO:0070944	neutrophil-mediated killing of bacterium	9	1	1
1404	BP	GO:0120162	positive regulation of cold-induced thermogenesis	89	1	1
1405	BP	GO:0015883	FAD transport	1	1	1
1406	BP	GO:0016445	somatic diversification of immunoglobulins	31	1	1
1407	BP	GO:0048565	digestive tract development	43	1	1
1408	BP	GO:0006533	aspartate catabolic process	4	1	1
1409	BP	GO:0036503	ERAD pathway	73	1	1
1410	BP	GO:1900100	positive regulation of plasma cell differentiation	3	1	1
1411	BP	GO:0072673	lamellipodium morphogenesis	5	1	1
1412	BP	GO:1903121	regulation of TRAIL-activated apoptotic signaling pathway	4	1	1
1413	BP	GO:0062207	regulation of pattern recognition receptor signaling pathway	74	1	1
1414	BP	GO:0031848	protection from non-homologous end joining at telomere	6	1	1
1415	BP	GO:1900134	negative regulation of renin secretion into blood stream	1	1	1
1416	BP	GO:0015804	neutral amino acid transport	18	1	1
1417	BP	GO:0031272	regulation of pseudopodium assembly	12	1	1
1418	BP	GO:0097502	mannosylation	24	1	1
1419	BP	GO:0046087	cytidine metabolic process	8	1	1
1420	BP	GO:0030835	negative regulation of actin filament depolymerization	26	1	1
1421	BP	GO:1904391	response to ciliary neurotrophic factor	1	1	1
1422	BP	GO:0042102	positive regulation of T cell proliferation	90	1	1
1423	BP	GO:1904613	cellular response to 2,3,7,8-tetrachlorodibenzodioxine	2	1	1
1424	BP	GO:0070084	protein initiator methionine removal	2	1	1
1425	BP	GO:0007603	phototransduction, visible light	7	1	1
1426	BP	GO:0060301	positive regulation of cytokine activity	1	1	1
1427	BP	GO:1904913	regulation of establishment of protein-containing complex localization to telomere	1	1	1
1428	BP	GO:0090122	cholesterol ester hydrolysis involved in cholesterol transport	1	1	1
1429	BP	GO:0003180	aortic valve morphogenesis	29	1	1
1430	BP	GO:0033327	Leydig cell differentiation	10	1	1
1431	BP	GO:2001027	negative regulation of endothelial cell chemotaxis	3	1	1
1432	BP	GO:0061402	positive regulation of transcription from RNA polymerase II promoter in response to acidic pH	1	1	1
1433	BP	GO:0006747	FAD biosynthetic process	1	1	1
1434	BP	GO:0032924	activin receptor signaling pathway	24	1	1
1435	BP	GO:0071599	otic vesicle development	4	1	1
1436	BP	GO:0071657	positive regulation of granulocyte colony-stimulating factor production	4	1	1
1437	BP	GO:0071557	histone H3-K27 demethylation	4	1	1
1438	BP	GO:0072183	negative regulation of nephron tubule epithelial cell differentiation	1	1	1
1439	BP	GO:0061333	renal tubule morphogenesis	14	1	1
1440	BP	GO:0018342	protein prenylation	7	1	1
1441	BP	GO:0007229	integrin-mediated signaling pathway	85	1	1
1442	BP	GO:0060537	muscle tissue development	96	1	1
1443	BP	GO:0003188	heart valve formation	8	1	1
1444	BP	GO:0006883	cellular sodium ion homeostasis	18	1	1
1445	BP	GO:0101024	mitotic nuclear membrane organization	8	1	1
1446	BP	GO:0002840	regulation of T cell mediated immune response to tumor cell	7	1	1
1447	BP	GO:1904015	cellular response to serotonin	1	1	1
1448	BP	GO:0032345	negative regulation of aldosterone metabolic process	3	1	1
1449	BP	GO:0000003	reproduction	12	1	1
1450	BP	GO:0010917	negative regulation of mitochondrial membrane potential	10	1	1
1451	BP	GO:0071873	response to norepinephrine	3	1	1
1452	BP	GO:0090232	positive regulation of spindle checkpoint	7	1	1
1453	BP	GO:0006022	aminoglycan metabolic process	101	1	1
1454	BP	GO:0045738	negative regulation of DNA repair	26	1	1
1455	BP	GO:0002735	positive regulation of myeloid dendritic cell cytokine production	6	1	1
1456	BP	GO:0009172	purine deoxyribonucleoside monophosphate catabolic process	6	1	1
1457	BP	GO:0035709	memory T cell activation	2	1	1
1458	BP	GO:0019242	methylglyoxal biosynthetic process	1	1	1
1459	BP	GO:2000358	positive regulation of kidney smooth muscle cell differentiation	1	1	1
1460	BP	GO:0046504	glycerol ether biosynthetic process	7	1	1
1461	BP	GO:0010603	regulation of cytoplasmic mRNA processing body assembly	6	1	1
1462	BP	GO:0010754	negative regulation of cGMP-mediated signaling	4	1	1
1463	BP	GO:0099074	mitochondrion to lysosome transport	3	1	1
1464	BP	GO:0032436	positive regulation of proteasomal ubiquitin-dependent protein catabolic process	79	1	1
1465	BP	GO:0090294	nitrogen catabolite activation of transcription	1	1	1
1466	BP	GO:0015879	carnitine transport	2	1	1
1467	BP	GO:0002089	lens morphogenesis in camera-type eye	7	1	1
1468	BP	GO:2000537	regulation of B cell chemotaxis	2	1	1
1469	BP	GO:0071228	cellular response to tumor cell	1	1	1
1470	BP	GO:0033630	positive regulation of cell adhesion mediated by integrin	18	1	1
1471	BP	GO:1905916	negative regulation of cell differentiation involved in phenotypic switching	2	1	1
1472	BP	GO:0044786	cell cycle DNA replication	4	1	1
1473	BP	GO:0001829	trophectodermal cell differentiation	14	1	1
1474	BP	GO:1901978	positive regulation of cell cycle checkpoint	9	1	1
1475	BP	GO:0032434	regulation of proteasomal ubiquitin-dependent protein catabolic process	116	1	1
1476	BP	GO:0030195	negative regulation of blood coagulation	40	1	1
1477	BP	GO:0071691	cardiac muscle thin filament assembly	1	1	1
1478	BP	GO:1903883	positive regulation of interleukin-17-mediated signaling pathway	1	1	1
1479	BP	GO:1905868	regulation of 3'-UTR-mediated mRNA stabilization	4	1	1
1480	BP	GO:1900744	regulation of p38MAPK cascade	36	1	1
1481	BP	GO:0070586	cell-cell adhesion involved in gastrulation	1	1	1
1482	BP	GO:1903517	negative regulation of single strand break repair	1	1	1
1483	BP	GO:0042661	regulation of mesodermal cell fate specification	4	1	1
1484	BP	GO:1902571	regulation of serine-type peptidase activity	6	1	1
1485	BP	GO:0048048	embryonic eye morphogenesis	21	1	1
1486	BP	GO:1990138	neuron projection extension	50	1	1
1487	BP	GO:0045654	positive regulation of megakaryocyte differentiation	4	1	1
1488	BP	GO:0051924	regulation of calcium ion transport	196	1	1
1489	BP	GO:0070098	chemokine-mediated signaling pathway	72	1	1
1490	BP	GO:0061146	Peyer's patch morphogenesis	2	1	1
1491	BP	GO:0106230	protein depropionylation	1	1	1
1492	BP	GO:0002277	myeloid dendritic cell activation involved in immune response	2	1	1
1493	BP	GO:0051596	methylglyoxal catabolic process	3	1	1
1494	BP	GO:0034776	response to histamine	11	1	1
1495	BP	GO:0048075	positive regulation of eye pigmentation	1	1	1
1496	BP	GO:0007215	glutamate receptor signaling pathway	41	1	1
1497	BP	GO:0009197	pyrimidine deoxyribonucleoside diphosphate biosynthetic process	2	1	1
1498	BP	GO:1905516	positive regulation of fertilization	1	1	1
1499	BP	GO:2000798	negative regulation of amniotic stem cell differentiation	1	1	1
1500	BP	GO:0098751	bone cell development	19	1	1
1501	BP	GO:1902443	negative regulation of ripoptosome assembly involved in necroptotic process	1	1	1
1502	BP	GO:0071221	cellular response to bacterial lipopeptide	6	1	1
1503	BP	GO:0035771	interleukin-4-mediated signaling pathway	4	1	1
1504	BP	GO:1905939	regulation of gonad development	10	1	1
1505	BP	GO:0030155	regulation of cell adhesion	610	1	1
1506	BP	GO:0098728	germline stem cell asymmetric division	3	1	1
1507	BP	GO:0036048	protein desuccinylation	1	1	1
1508	BP	GO:0090290	positive regulation of osteoclast proliferation	1	1	1
1509	BP	GO:0033274	response to vitamin B2	1	1	1
1510	BP	GO:1904229	regulation of succinate dehydrogenase activity	2	1	1
1511	BP	GO:0036305	ameloblast differentiation	1	1	1
1512	BP	GO:0039702	viral budding via host ESCRT complex	19	1	1
1513	BP	GO:0042069	regulation of catecholamine metabolic process	17	1	1
1514	BP	GO:0002357	defense response to tumor cell	7	1	1
1515	BP	GO:0061144	alveolar secondary septum development	1	1	1
1516	BP	GO:0048147	negative regulation of fibroblast proliferation	24	1	1
1517	BP	GO:1901256	regulation of macrophage colony-stimulating factor production	5	1	1
1518	BP	GO:0009065	glutamine family amino acid catabolic process	23	1	1
1519	BP	GO:1901881	positive regulation of protein depolymerization	14	1	1
1520	BP	GO:0043588	skin development	27	1	1
1521	BP	GO:1990737	response to manganese-induced endoplasmic reticulum stress	2	1	1
1522	BP	GO:1904825	protein localization to microtubule plus-end	4	1	1
1523	BP	GO:0016103	diterpenoid catabolic process	3	1	1
1524	BP	GO:1904809	regulation of dense core granule transport	2	1	1
1525	BP	GO:1903071	positive regulation of ER-associated ubiquitin-dependent protein catabolic process	7	1	1
1526	BP	GO:2001028	positive regulation of endothelial cell chemotaxis	13	1	1
1527	BP	GO:0051602	response to electrical stimulus	36	1	1
1528	BP	GO:1903041	regulation of chondrocyte hypertrophy	1	1	1
1529	BP	GO:0042590	antigen processing and presentation of exogenous peptide antigen via MHC class I	6	1	1
1530	BP	GO:2000053	regulation of Wnt signaling pathway involved in dorsal/ventral axis specification	1	1	1
1531	BP	GO:1904923	regulation of autophagy of mitochondrion in response to mitochondrial depolarization	13	1	1
1532	BP	GO:2000501	regulation of natural killer cell chemotaxis	7	1	1
1533	BP	GO:1990046	stress-induced mitochondrial fusion	1	1	1
1534	BP	GO:0075525	viral translational termination-reinitiation	5	1	1
1535	BP	GO:0031441	negative regulation of mRNA 3'-end processing	8	1	1
1536	BP	GO:0072678	T cell migration	28	1	1
1537	BP	GO:0016095	polyprenol catabolic process	3	1	1
1538	BP	GO:0002688	regulation of leukocyte chemotaxis	104	1	1
1539	BP	GO:1904155	DN2 thymocyte differentiation	2	1	1
1540	BP	GO:0048210	Golgi vesicle fusion to target membrane	4	1	1
1541	BP	GO:0051289	protein homotetramerization	45	1	1
1542	BP	GO:0036058	filtration diaphragm assembly	1	1	1
1543	BP	GO:0007007	inner mitochondrial membrane organization	27	1	1
1544	BP	GO:0035720	intraciliary anterograde transport	2	1	1
1545	BP	GO:0098535	de novo centriole assembly involved in multi-ciliated epithelial cell differentiation	3	1	1
1546	BP	GO:0010710	regulation of collagen catabolic process	2	1	1
1547	BP	GO:0003352	regulation of cilium movement	20	1	1
1548	BP	GO:0042249	establishment of planar polarity of embryonic epithelium	3	1	1
1549	BP	GO:0010994	free ubiquitin chain polymerization	6	1	1
1550	BP	GO:0071071	regulation of phospholipid biosynthetic process	16	1	1
1551	BP	GO:1903026	negative regulation of RNA polymerase II regulatory region sequence-specific DNA binding	6	1	1
1552	BP	GO:1903609	negative regulation of inward rectifier potassium channel activity	1	1	1
1553	BP	GO:0008038	neuron recognition	39	1	1
1554	BP	GO:1904973	positive regulation of viral translation	1	1	1
1555	BP	GO:2000560	positive regulation of CD24 production	1	1	1
1556	BP	GO:0042413	carnitine catabolic process	1	1	1
1557	BP	GO:0036150	phosphatidylserine acyl-chain remodeling	5	1	1
1558	BP	GO:0019046	release from viral latency	2	1	1
1559	BP	GO:0002101	tRNA wobble cytosine modification	1	1	1
1560	BP	GO:0045200	establishment of neuroblast polarity	3	1	1
1561	BP	GO:1903182	regulation of SUMO transferase activity	1	1	1
1562	BP	GO:0001822	kidney development	104	1	1
1563	BP	GO:0106088	regulation of cell adhesion involved in sprouting angiogenesis	1	1	1
1564	BP	GO:1901911	adenosine 5'-(hexahydrogen pentaphosphate) catabolic process	1	1	1
1565	BP	GO:0048662	negative regulation of smooth muscle cell proliferation	50	1	1
1566	BP	GO:0006114	glycerol biosynthetic process	5	1	1
1567	BP	GO:0071107	response to parathyroid hormone	11	1	1
1568	BP	GO:0002737	negative regulation of plasmacytoid dendritic cell cytokine production	1	1	1
1569	BP	GO:0006538	glutamate catabolic process	8	1	1
1570	BP	GO:0120069	positive regulation of stomach fundus smooth muscle contraction	1	1	1
1571	BP	GO:0002434	immune complex clearance	3	1	1
1572	BP	GO:2000733	regulation of glial cell-derived neurotrophic factor receptor signaling pathway involved in ureteric bud formation	1	1	1
1573	BP	GO:2000466	negative regulation of glycogen (starch) synthase activity	3	1	1
1574	BP	GO:0006370	7-methylguanosine mRNA capping	7	1	1
1575	BP	GO:1903301	positive regulation of hexokinase activity	5	1	1
1576	BP	GO:0003064	regulation of heart rate by hormone	2	1	1
1577	BP	GO:0003300	cardiac muscle hypertrophy	19	1	1
1578	BP	GO:0002921	negative regulation of humoral immune response	14	1	1
1579	BP	GO:0018393	internal peptidyl-lysine acetylation	100	1	1
1580	BP	GO:0099645	neurotransmitter receptor localization to postsynaptic specialization membrane	7	1	1
1581	BP	GO:0046068	cGMP metabolic process	15	1	1
1582	BP	GO:0000480	endonucleolytic cleavage in 5'-ETS of tricistronic rRNA transcript (SSU-rRNA, 5.8S rRNA, LSU-rRNA)	7	1	1
1583	BP	GO:0048294	negative regulation of isotype switching to IgE isotypes	2	1	1
1584	BP	GO:0045764	positive regulation of cellular amino acid metabolic process	3	1	1
1585	BP	GO:0002274	myeloid leukocyte activation	110	1	1
1586	BP	GO:0031115	negative regulation of microtubule polymerization	12	1	1
1587	BP	GO:0032595	B cell receptor transport within lipid bilayer	1	1	1
1588	BP	GO:0070729	cyclic nucleotide transport	4	1	1
1589	BP	GO:0003177	pulmonary valve development	4	1	1
1590	BP	GO:0060416	response to growth hormone	12	1	1
1591	BP	GO:2000729	positive regulation of mesenchymal cell proliferation involved in ureter development	1	1	1
1592	BP	GO:0003330	regulation of extracellular matrix constituent secretion	7	1	1
1593	BP	GO:0016561	protein import into peroxisome matrix, translocation	2	1	1
1594	BP	GO:0034379	very-low-density lipoprotein particle assembly	11	1	1
1595	BP	GO:1990564	protein polyufmylation	5	1	1
1596	BP	GO:0009407	toxin catabolic process	2	1	1
1597	BP	GO:0043124	negative regulation of I-kappaB kinase/NF-kappaB signaling	41	1	1
1598	BP	GO:1902659	regulation of glucose mediated signaling pathway	3	1	1
1599	BP	GO:0090671	telomerase RNA localization to Cajal body	1	1	1
1600	BP	GO:0033603	positive regulation of dopamine secretion	7	1	1
1601	BP	GO:0007076	mitotic chromosome condensation	15	1	1
1602	BP	GO:0070528	protein kinase C signaling	10	1	1
1603	BP	GO:0002819	regulation of adaptive immune response	158	1	1
1604	BP	GO:0016246	RNA interference	1	1	1
1605	BP	GO:0046461	neutral lipid catabolic process	18	1	1
1606	BP	GO:0030433	ubiquitin-dependent ERAD pathway	64	1	1
1607	BP	GO:0051208	sequestering of calcium ion	5	1	1
1608	BP	GO:2000015	regulation of determination of dorsal identity	4	1	1
1609	BP	GO:0051481	negative regulation of cytosolic calcium ion concentration	12	1	1
1610	BP	GO:0034401	chromatin organization involved in regulation of transcription	76	1	1
1611	BP	GO:0002836	positive regulation of response to tumor cell	13	1	1
1612	BP	GO:0048872	homeostasis of number of cells	110	1	1
1613	BP	GO:1901898	negative regulation of relaxation of cardiac muscle	2	1	1
1614	BP	GO:0035305	negative regulation of dephosphorylation	36	1	1
1615	BP	GO:2000251	positive regulation of actin cytoskeleton reorganization	16	1	1
1616	BP	GO:0048769	sarcomerogenesis	3	1	1
1617	BP	GO:0042376	phylloquinone catabolic process	3	1	1
1618	BP	GO:0046340	diacylglycerol catabolic process	2	1	1
1619	BP	GO:0048857	neural nucleus development	47	1	1
1620	BP	GO:0045955	negative regulation of calcium ion-dependent exocytosis	6	1	1
1621	BP	GO:0035089	establishment of apical/basal cell polarity	18	1	1
1622	BP	GO:1903624	regulation of DNA catabolic process	10	1	1
1623	BP	GO:0015866	ADP transport	4	1	1
1624	BP	GO:0035601	protein deacylation	52	1	1
1625	BP	GO:0070781	response to biotin	2	1	1
1626	BP	GO:0015724	formate transport	1	1	1
1627	BP	GO:0071763	nuclear membrane organization	27	1	1
1628	BP	GO:0006573	valine metabolic process	7	1	1
1629	BP	GO:0045777	positive regulation of blood pressure	29	1	1
1630	BP	GO:0061371	determination of heart left/right asymmetry	3	1	1
1631	BP	GO:0034433	steroid esterification	4	1	1
1632	BP	GO:1904992	positive regulation of adenylate cyclase-inhibiting dopamine receptor signaling pathway	1	1	1
1633	BP	GO:1901953	positive regulation of anterograde dense core granule transport	2	1	1
1634	BP	GO:0098856	intestinal lipid absorption	11	1	1
1635	BP	GO:0030421	defecation	1	1	1
1636	BP	GO:1904470	regulation of endothelin production	1	1	1
1637	BP	GO:1903770	negative regulation of beta-galactosidase activity	1	1	1
1638	BP	GO:0042040	metal incorporation into metallo-molybdopterin complex	1	1	1
1639	BP	GO:0043242	negative regulation of protein-containing complex disassembly	50	1	1
1640	BP	GO:0010810	regulation of cell-substrate adhesion	178	1	1
1641	BP	GO:0002637	regulation of immunoglobulin production	59	1	1
1642	BP	GO:0002582	positive regulation of antigen processing and presentation of peptide or polysaccharide antigen via MHC class II	2	1	1
1643	BP	GO:2000570	positive regulation of T-helper 2 cell activation	1	1	1
1644	BP	GO:0042255	ribosome assembly	13	1	1
1645	BP	GO:0009404	toxin metabolic process	15	1	1
1646	BP	GO:0006614	SRP-dependent cotranslational protein targeting to membrane	8	1	1
1647	BP	GO:1903051	negative regulation of proteolysis involved in cellular protein catabolic process	50	1	1
1648	BP	GO:0070213	protein auto-ADP-ribosylation	5	1	1
1649	BP	GO:0061820	telomeric D-loop disassembly	9	1	1
1650	BP	GO:0072338	cellular lactam metabolic process	2	1	1
1651	BP	GO:1900719	regulation of uterine smooth muscle relaxation	1	1	1
1652	BP	GO:1905005	regulation of epithelial to mesenchymal transition involved in endocardial cushion formation	6	1	1
1653	BP	GO:0031124	mRNA 3'-end processing	31	1	1
1654	BP	GO:1905833	negative regulation of microtubule nucleation	1	1	1
1655	BP	GO:0010657	muscle cell apoptotic process	7	1	1
1656	BP	GO:0140039	cell-cell adhesion in response to extracellular stimulus	2	1	1
1657	BP	GO:0090289	regulation of osteoclast proliferation	2	1	1
1658	BP	GO:0001836	release of cytochrome c from mitochondria	21	1	1
1659	BP	GO:0034350	regulation of glial cell apoptotic process	10	1	1
1660	BP	GO:0032673	regulation of interleukin-4 production	29	1	1
1661	BP	GO:0035879	plasma membrane lactate transport	3	1	1
1662	BP	GO:0035589	G protein-coupled purinergic nucleotide receptor signaling pathway	10	1	1
1663	BP	GO:0010990	regulation of SMAD protein complex assembly	5	1	1
1664	BP	GO:1903750	regulation of intrinsic apoptotic signaling pathway in response to hydrogen peroxide	3	1	1
1665	BP	GO:0032485	regulation of Ral protein signal transduction	2	1	1
1666	BP	GO:0097150	neuronal stem cell population maintenance	17	1	1
1667	BP	GO:2000622	regulation of nuclear-transcribed mRNA catabolic process, nonsense-mediated decay	3	1	1
1668	BP	GO:0006145	purine nucleobase catabolic process	3	1	1
1669	BP	GO:0015812	gamma-aminobutyric acid transport	6	1	1
1670	BP	GO:0006970	response to osmotic stress	65	1	1
1671	BP	GO:1903753	negative regulation of p38MAPK cascade	7	1	1
1672	BP	GO:2000452	regulation of CD8-positive, alpha-beta cytotoxic T cell extravasation	2	1	1
1673	BP	GO:1903178	positive regulation of tyrosine 3-monooxygenase activity	1	1	1
1674	BP	GO:0045643	regulation of eosinophil differentiation	2	1	1
1675	BP	GO:1904627	response to phorbol 13-acetate 12-myristate	6	1	1
1676	BP	GO:1904428	negative regulation of tubulin deacetylation	4	1	1
1677	BP	GO:0042723	thiamine-containing compound metabolic process	4	1	1
1678	BP	GO:1901163	regulation of trophoblast cell migration	12	1	1
1679	BP	GO:1904407	positive regulation of nitric oxide metabolic process	34	1	1
1680	BP	GO:0033577	protein glycosylation in endoplasmic reticulum	1	1	1
1681	BP	GO:1900163	positive regulation of phospholipid scramblase activity	1	1	1
1682	BP	GO:0008645	hexose transmembrane transport	17	1	1
1683	BP	GO:0072530	purine-containing compound transmembrane transport	10	1	1
1684	BP	GO:0006738	nicotinamide riboside catabolic process	1	1	1
1685	BP	GO:0001505	regulation of neurotransmitter levels	139	1	1
1686	BP	GO:0060071	Wnt signaling pathway, planar cell polarity pathway	34	1	1
1687	BP	GO:2000378	negative regulation of reactive oxygen species metabolic process	41	1	1
1688	BP	GO:2001022	positive regulation of response to DNA damage stimulus	90	1	1
1689	BP	GO:0031958	corticosteroid receptor signaling pathway	7	1	1
1690	BP	GO:0009265	2'-deoxyribonucleotide biosynthetic process	11	1	1
1691	BP	GO:0019532	oxalate transport	2	1	1
1692	BP	GO:1905867	epididymis development	2	1	1
1693	BP	GO:0046754	viral exocytosis	1	1	1
1694	BP	GO:0031098	stress-activated protein kinase signaling cascade	67	1	1
1695	BP	GO:1904914	negative regulation of establishment of protein-containing complex localization to telomere	1	1	1
1696	BP	GO:0048667	cell morphogenesis involved in neuron differentiation	9	1	1
1697	BP	GO:1990823	response to leukemia inhibitory factor	75	1	1
1698	BP	GO:0051610	serotonin uptake	3	1	1
1699	BP	GO:1901723	negative regulation of cell proliferation involved in kidney development	5	1	1
1700	BP	GO:1905564	positive regulation of vascular endothelial cell proliferation	16	1	1
1701	BP	GO:1902904	negative regulation of supramolecular fiber organization	112	1	1
1702	BP	GO:0071372	cellular response to follicle-stimulating hormone stimulus	8	1	1
1703	BP	GO:0009414	response to water deprivation	8	1	1
1704	BP	GO:1904178	negative regulation of adipose tissue development	3	1	1
1705	BP	GO:0034063	stress granule assembly	17	1	1
1706	BP	GO:0006574	valine catabolic process	5	1	1
1707	BP	GO:0035087	siRNA loading onto RISC involved in RNA interference	4	1	1
1708	BP	GO:0002352	B cell negative selection	2	1	1
1709	BP	GO:1904814	regulation of protein localization to chromosome, telomeric region	14	1	1
1710	BP	GO:1901304	regulation of spermidine biosynthetic process	1	1	1
1711	BP	GO:0033364	mast cell secretory granule organization	1	1	1
1712	BP	GO:0090164	asymmetric Golgi ribbon formation	2	1	1
1713	BP	GO:1905562	regulation of vascular endothelial cell proliferation	21	1	1
1714	BP	GO:2000627	positive regulation of miRNA catabolic process	3	1	1
1715	BP	GO:1904325	positive regulation of inhibitory G protein-coupled receptor phosphorylation	1	1	1
1716	BP	GO:0003099	positive regulation of the force of heart contraction by chemical signal	3	1	1
1717	BP	GO:0070716	mismatch repair involved in maintenance of fidelity involved in DNA-dependent DNA replication	1	1	1
1718	BP	GO:0006175	dATP biosynthetic process	1	1	1
1719	BP	GO:0061303	cornea development in camera-type eye	9	1	1
1720	BP	GO:1900364	negative regulation of mRNA polyadenylation	7	1	1
1721	BP	GO:0010720	positive regulation of cell development	253	1	1
1722	BP	GO:0051897	positive regulation of protein kinase B signaling	93	1	1
1723	BP	GO:0060481	lobar bronchus epithelium development	1	1	1
1724	BP	GO:0060455	negative regulation of gastric acid secretion	7	1	1
1725	BP	GO:2000650	negative regulation of sodium ion transmembrane transporter activity	11	1	1
1726	BP	GO:0031663	lipopolysaccharide-mediated signaling pathway	33	1	1
1727	BP	GO:0090370	negative regulation of cholesterol efflux	5	1	1
1728	BP	GO:0046296	glycolate catabolic process	1	1	1
1729	BP	GO:0060600	dichotomous subdivision of an epithelial terminal unit	8	1	1
1730	BP	GO:0140013	meiotic nuclear division	41	1	1
1731	BP	GO:0086042	cardiac muscle cell-cardiac muscle cell adhesion	7	1	1
1732	BP	GO:0009183	purine deoxyribonucleoside diphosphate biosynthetic process	2	1	1
1733	BP	GO:0042304	regulation of fatty acid biosynthetic process	37	1	1
1734	BP	GO:0098502	DNA dephosphorylation	1	1	1
1735	BP	GO:0140112	extracellular vesicle biogenesis	1	1	1
1736	BP	GO:0033379	maintenance of protease location in T cell secretory granule	1	1	1
1737	BP	GO:0000050	urea cycle	8	1	1
1738	BP	GO:0045575	basophil activation	4	1	1
1739	BP	GO:0038113	interleukin-9-mediated signaling pathway	1	1	1
1740	BP	GO:0061966	establishment of left/right asymmetry	2	1	1
1741	BP	GO:0019985	translesion synthesis	18	1	1
1742	BP	GO:0036015	response to interleukin-3	6	1	1
1743	BP	GO:0034772	histone H4-K20 dimethylation	1	1	1
1744	BP	GO:0032581	ER-dependent peroxisome organization	1	1	1
1745	BP	GO:1900625	positive regulation of monocyte aggregation	2	1	1
1746	BP	GO:0031346	positive regulation of cell projection organization	279	1	1
1747	BP	GO:0098708	glucose import across plasma membrane	3	1	1
1748	BP	GO:1990245	histone H2A-T120 phosphorylation	1	1	1
1749	BP	GO:1904439	negative regulation of iron ion import across plasma membrane	1	1	1
1750	BP	GO:0016182	synaptic vesicle budding from endosome	1	1	1
1751	BP	GO:0006269	DNA replication, synthesis of RNA primer	6	1	1
1752	BP	GO:0016487	farnesol metabolic process	2	1	1
1753	BP	GO:1904056	positive regulation of cholangiocyte proliferation	2	1	1
1754	BP	GO:0072300	positive regulation of metanephric glomerulus development	2	1	1
1755	BP	GO:0009139	pyrimidine nucleoside diphosphate biosynthetic process	3	1	1
1756	BP	GO:0021768	nucleus accumbens development	1	1	1
1757	BP	GO:0019918	peptidyl-arginine methylation, to symmetrical-dimethyl arginine	3	1	1
1758	BP	GO:2000679	positive regulation of transcription regulatory region DNA binding	23	1	1
1759	BP	GO:0032252	secretory granule localization	9	1	1
1760	BP	GO:2000003	positive regulation of DNA damage checkpoint	2	1	1
1761	BP	GO:0061101	neuroendocrine cell differentiation	8	1	1
1762	BP	GO:0036333	hepatocyte homeostasis	1	1	1
1763	BP	GO:0044330	canonical Wnt signaling pathway involved in positive regulation of wound healing	1	1	1
1764	BP	GO:2000584	negative regulation of platelet-derived growth factor receptor-alpha signaling pathway	1	1	1
[truncated: 19,475 more rows]

## Sheet: module_go_4
index	Ontology	GO id	GO term	value	pval	qval
[truncated: 21,239 more rows]

[truncated: 4 more sheets: module_go_5, module_go_6, module_go_7, module_go_8]
