# Supplementary material for: A targeted multi-proteomics approach generates a blueprint of the ciliary ubiquitinome
Source: Front Cell Dev Biol. 2023 Jan 26;11:1113656. doi: 10.3389/fcell.2023.1113656 (PMC9908615; doi:10.3389/fcell.2023.1113656)
Supplement: Supplementary file 4 [file Table1.XLSX]

## Sheet: UBD tier 1 + 2
Uniprot ID	Protein	Median	Median	p-value	q-value	LFQ ratio	Significance	Tier
		Samples	Controls			sample/control	A score
O35551	RABEP1	23.91	0.00	1.09E-13	1.80E-10	2.39E+01	0.00E+00	Tier 1
P54728	RAD23B	31.72	0.00	1.05E-12	4.32E-10	3.17E+01	0.00E+00	Tier 1
Q8BMK0	CEP85	26.29	0.00	9.53E-13	4.32E-10	2.63E+01	0.00E+00	Tier 1
O88746	TOM1	25.18	0.00	8.43E-13	4.32E-10	2.52E+01	0.00E+00	Tier 1
Q01705; Q61982	NOTCH1	26.50	0.00	3.39E-12	7.00E-10	2.65E+01	0.00E+00	Tier 1
Q8CHU3	EPN2	26.10	0.00	2.46E-12	7.00E-10	2.61E+01	0.00E+00	Tier 1
Q8CHS8	VPS37A	25.05	0.00	2.88E-12	7.00E-10	2.50E+01	0.00E+00	Tier 1
Q80WC7	AGFG2	24.06	0.00	3.18E-12	7.00E-10	2.41E+01	0.00E+00	Tier 1
Q7TS75	AMER1	25.49	0.00	4.06E-12	7.45E-10	2.55E+01	0.00E+00	Tier 1
O55126	GBAS	24.87	0.00	5.78E-12	9.53E-10	2.49E+01	0.00E+00	Tier 1
Q9JLG8	CAPN15	26.77	0.00	7.54E-12	1.13E-09	2.68E+01	0.00E+00	Tier 1
Q69ZI1	SH3RF1	24.18	0.00	1.13E-11	1.55E-09	2.42E+01	0.00E+00	Tier 1
Q6A037	N4BP1	23.58	0.00	1.39E-11	1.76E-09	2.36E+01	0.00E+00	Tier 1
Q7TN98; Q812E0; Q7TN99	CPEB4; CPEB2; CPEB3	23.97	0.00	2.54E-11	3.00E-09	2.40E+01	0.00E+00	Tier 1
Q8K2J4	CCDC14	26.88	25.44	2.25E-07	2.47E-05	1.44E+00	7.32E-03	Tier 1
Q60902	EPS15L1	29.08	27.36	3.57E-07	3.68E-05	1.73E+00	1.66E-03	Tier 1
Q9Z0R4	ITSN1	28.74	27.02	5.86E-07	5.69E-05	1.72E+00	1.76E-03	Tier 1
Q9R0L6	PCM1	30.58	28.31	8.01E-07	7.34E-05	2.28E+00	5.18E-05	Tier 1
Q7M6Y3; Q61548	PICALM	27.93	26.70	1.55E-06	1.30E-04	1.23E+00	1.83E-02	Tier 1
O35516	NOTCH2	28.82	25.62	1.90E-06	1.44E-04	3.20E+00	2.37E-08	Tier 1
Q64337	SQSTM1	28.44	26.19	1.91E-06	1.44E-04	2.25E+00	6.21E-05	Tier 1
P42567	EPS15	27.33	25.08	2.37E-06	1.70E-04	2.25E+00	6.37E-05	Tier 1
Q8BKI2	TNRC6B	29.33	27.77	4.44E-06	2.93E-04	1.56E+00	4.02E-03	Tier 1
Q8CF89	TAB1	25.88	23.72	5.53E-06	3.38E-04	2.16E+00	1.20E-04	Tier 1
Q6PFD9	NUP98	26.17	25.18	7.23E-06	4.11E-04	9.94E-01	4.58E-02	Tier 1
P46662	NF2	28.11	25.13	8.34E-06	4.58E-04	2.98E+00	1.89E-07	Tier 1
Q8VE88	FAM114A2	28.12	27.01	1.02E-05	5.43E-04	1.11E+00	2.98E-02	Tier 1
Q8C6E0	CFAP36	26.61	25.32	1.16E-05	5.78E-04	1.28E+00	1.45E-02	Tier 1
Q99L00	HAUS8	27.42	26.36	1.15E-05	5.78E-04	1.06E+00	3.65E-02	Tier 1
P33215	NEDD1	27.78	26.44	1.39E-05	6.54E-04	1.35E+00	1.11E-02	Tier 1
Q61187	TSG101	26.63	25.04	1.82E-05	7.70E-04	1.59E+00	3.33E-03	Tier 1
Q80TQ2	CYLD	27.58	25.08	2.85E-05	1.02E-03	2.51E+00	9.81E-06	Tier 1
Q8BZI0	AFAP1L1	26.62	24.68	2.94E-05	1.03E-03	1.94E+00	4.90E-04	Tier 1
Q9EST3	EIF4ENIF1	27.18	26.11	3.34E-05	1.15E-03	1.07E+00	3.45E-02	Tier 1
G3X9J0	SIPA1L3	29.78	28.76	3.52E-05	1.18E-03	1.03E+00	4.04E-02	Tier 1
Q99KN9	CLINT1	29.66	28.51	4.08E-05	1.32E-03	1.14E+00	2.59E-02	Tier 1
Q91VS8	FARP2	28.24	27.20	4.16E-05	1.32E-03	1.04E+00	3.84E-02	Tier 1
Q9D1C8	VPS28	26.95	25.69	5.95E-05	1.71E-03	1.25E+00	1.67E-02	Tier 1
Q62036	CEP131	30.82	29.73	5.94E-05	1.71E-03	1.09E+00	3.25E-02	Tier 1
Q9CZ44	NSFL1C	28.21	26.72	8.72E-05	2.21E-03	1.49E+00	5.58E-03	Tier 1
A2AUM9	CEP152	25.60	23.96	1.17E-04	2.83E-03	1.64E+00	2.69E-03	Tier 1
Q8C886	PLEKHN1	26.87	25.46	1.33E-04	3.18E-03	1.41E+00	8.19E-03	Tier 1
E9PYK3	PARP4	29.58	27.18	1.88E-04	4.03E-03	2.40E+00	2.11E-05	Tier 1
Q8CEC0	NUP88	26.78	25.41	1.98E-04	4.20E-03	1.37E+00	9.98E-03	Tier 1
Q80U93	NUP214	28.09	26.75	2.19E-04	4.40E-03	1.34E+00	1.14E-02	Tier 1
Q8C7U1	N4BP3	28.99	27.90	2.17E-04	4.40E-03	1.09E+00	3.25E-02	Tier 1
Q8CDG3	VCPIP1	27.58	25.19	2.59E-04	5.09E-03	2.39E+00	2.28E-05	Tier 1
Q04207	RELA	25.30	24.01	2.71E-04	5.23E-03	1.29E+00	1.40E-02	Tier 1
Q9QXJ1	APBB1	26.43	25.35	3.83E-04	6.95E-03	1.07E+00	3.44E-02	Tier 1
Q91W69; Q80VP1	EPN3	27.95	24.50	5.42E-04	8.95E-03	3.45E+00	1.98E-09	Tier 1
Q80U22	RUSC2	27.64	26.46	6.08E-04	9.83E-03	1.19E+00	2.18E-02	Tier 1
Q9Z0R6	ITSN2	26.73	25.60	6.66E-04	1.06E-02	1.12E+00	2.83E-02	Tier 1
O88738	BIRC6	26.08	24.53	9.39E-04	1.37E-02	1.55E+00	4.21E-03	Tier 1
Q91VW9	ZKSCAN3	24.57	23.45	1.22E-03	1.67E-02	1.12E+00	2.86E-02	Tier 1
Q6NZK5	KIAA1328	23.50	0.00	1.32E-03	1.73E-02	2.35E+01	0.00E+00	Tier 1
Q8BLK9	RPS6KC1	26.81	24.72	1.29E-03	1.73E-02	2.10E+00	1.78E-04	Tier 1
Q68FH0	PKP4	26.26	25.24	1.29E-03	1.73E-02	1.01E+00	4.27E-02	Tier 1
Q99K90	TAB2	25.55	0.00	1.45E-03	1.86E-02	2.56E+01	0.00E+00	Tier 1
Q80Z25	OFD1	24.43	0.00	1.64E-03	2.02E-02	2.44E+01	0.00E+00	Tier 1
Q91WG2	RABEP2	24.43	0.00	1.68E-03	2.02E-02	2.44E+01	0.00E+00	Tier 1
Q3TCJ1	FAM175B	23.77	0.00	1.77E-03	2.10E-02	2.38E+01	0.00E+00	Tier 1
P59281	ARHGAP39	23.49	0.00	1.84E-03	2.15E-02	2.35E+01	0.00E+00	Tier 1
Q8BJS8	MTBP	22.67	0.00	1.87E-03	2.16E-02	2.27E+01	0.00E+00	Tier 1
Q91XU0	WRNIP1	24.55	0.00	2.05E-03	2.26E-02	2.45E+01	0.00E+00	Tier 1
Q921I6	SH3BP4	24.05	0.00	2.05E-03	2.26E-02	2.40E+01	0.00E+00	Tier 1
Q571K4	TAB3	23.99	0.00	2.05E-03	2.26E-02	2.40E+01	0.00E+00	Tier 1
P50136	BCKDHA	23.95	0.00	2.05E-03	2.26E-02	2.40E+01	0.00E+00	Tier 1
Q9D786	HAUS5	23.74	0.00	2.06E-03	2.26E-02	2.37E+01	0.00E+00	Tier 1
Q52KB6	C2CD3	23.56	0.00	2.05E-03	2.26E-02	2.36E+01	0.00E+00	Tier 1
Q9QWV9	CCNT1	23.42	0.00	2.13E-03	2.32E-02	2.34E+01	0.00E+00	Tier 1
Q8K4E0	ALMS1	25.37	0.00	7.49E-03	6.37E-02	2.54E+01	0.00E+00	Tier 2
P51612	XPC	25.55	0.00	8.85E-03	7.19E-02	2.56E+01	0.00E+00	Tier 2
Q5SRX1	TOM1L2	25.23	0.00	8.96E-03	7.25E-02	2.52E+01	0.00E+00	Tier 2
O88811	STAM2	25.87	0.00	1.06E-02	8.25E-02	2.59E+01	0.00E+00	Tier 2
E9Q309	CEP350	25.20	0.00	1.06E-02	8.25E-02	2.52E+01	0.00E+00	Tier 2

## Sheet: UAP tier 1+2
Uniprot ID	Protein	Median	Median	p-value	q-value	LFQ ratio	Significance	Tier
		Samples	Controls			sample/control	A score
O15231	ZNF185	22.39	0.00	7.12E-33	9.05E-30	2.24E+01	0.00E+00	Tier 1
Q15154	PCM1	20.96	0.00	1.30E-12	8.30E-10	2.10E+01	0.00E+00	Tier 1
Q9H5N1	RABEP2	21.86	0.00	4.02E-12	1.65E-09	2.19E+01	0.00E+00	Tier 1
Q6NZI2	PTRF	27.48	26.32	5.19E-12	1.65E-09	1.16E+00	2.82E-11	Tier 1
Q03135; P56539	CAV1	25.45	24.17	8.69E-11	2.21E-08	1.28E+00	2.75E-13	Tier 1
P45974	USP5	26.19	24.92	1.10E-10	2.33E-08	1.27E+00	4.19E-13	Tier 1
P22314	UBA1	27.61	27.05	5.72E-10	1.04E-07	5.62E-01	7.57E-04	Tier 1
A0AVT1	UBA6	25.24	23.73	5.47E-09	8.69E-07	1.52E+00	6.77E-18	Tier 1
Q8WWI1	LMO7	25.69	25.08	5.52E-08	7.81E-06	6.05E-01	3.20E-04	Tier 1
Q96J02; Q9H0M0	ITCH	20.95	0.00	6.77E-08	8.61E-06	2.10E+01	0.00E+00	Tier 1
Q86VI3	IQGAP3	24.32	23.73	1.03E-07	1.19E-05	5.92E-01	4.22E-04	Tier 1
Q9NR09; Q96C03	BIRC6	23.87	0.00	1.63E-07	1.73E-05	2.39E+01	0.00E+00	Tier 1
O43491	EPB41L2	24.30	23.40	2.97E-07	2.70E-05	8.96E-01	2.25E-07	Tier 1
P55072	VCP	27.58	27.16	5.75E-07	4.57E-05	4.16E-01	9.40E-03	Tier 1
Q9P0K7	RAI14	23.86	23.39	7.38E-07	5.52E-05	4.70E-01	3.97E-03	Tier 1
P11413	G6PD	26.83	26.52	7.85E-07	5.55E-05	3.11E-01	3.91E-02	Tier 1
Q8NEZ5	FBXO22	27.00	26.67	9.00E-07	5.72E-05	3.37E-01	2.81E-02	Tier 1
Q6DD88	ATL3	23.68	23.37	8.73E-07	5.72E-05	3.08E-01	4.04E-02	Tier 1
P05783; Q497I4	KRT18	27.43	27.09	1.58E-06	9.14E-05	3.39E-01	2.75E-02	Tier 1
Q8N556	AFAP1	22.33	21.49	2.06E-06	1.09E-04	8.37E-01	1.20E-06	Tier 1
Q96CV9	OPTN	21.95	21.62	4.42E-06	2.16E-04	3.32E-01	3.00E-02	Tier 1
O14907	TAX1BP3	23.52	23.23	4.26E-06	2.16E-04	2.96E-01	4.69E-02	Tier 1
O60716	CTNND1	24.74	24.41	9.45E-06	4.14E-04	3.31E-01	3.05E-02	Tier 1
Q7Z6Z7	HUWE1	28.40	27.83	1.26E-05	5.36E-04	5.67E-01	6.92E-04	Tier 1
Q13409	DYNC1I2	24.23	23.87	1.63E-05	6.70E-04	3.68E-01	1.87E-02	Tier 1
Q9ULT8	HECTD1	21.71	21.27	3.04E-05	1.14E-03	4.44E-01	6.08E-03	Tier 1
Q5GLZ8	HERC4	22.70	22.31	2.98E-05	1.14E-03	3.89E-01	1.39E-02	Tier 1
Q6PIU2	NCEH1	24.25	23.81	3.35E-05	1.22E-03	4.39E-01	6.51E-03	Tier 1
Q9NZM1	MYOF	27.62	27.25	5.46E-05	1.83E-03	3.61E-01	2.05E-02	Tier 1
Q14764	MVP	26.72	26.42	8.97E-05	2.78E-03	3.06E-01	4.16E-02	Tier 1
P29317	EPHA2	24.70	24.39	1.06E-04	3.13E-03	3.17E-01	3.61E-02	Tier 1
Q16222	UAP1	23.51	23.16	2.54E-04	6.91E-03	3.57E-01	2.17E-02	Tier 1
O95340	PAPSS2	24.98	24.64	2.93E-04	7.60E-03	3.32E-01	3.02E-02	Tier 1
Q9BWD1	ACAT2	23.90	23.50	4.73E-04	1.12E-02	3.99E-01	1.20E-02	Tier 1
P21589	NT5E	24.60	24.19	5.18E-04	1.20E-02	4.06E-01	1.08E-02	Tier 1
Q9H425	C1orf198	23.44	23.10	5.70E-04	1.29E-02	3.41E-01	2.68E-02	Tier 1
P10606	COX5B	23.30	22.78	7.25E-04	1.54E-02	5.27E-01	1.45E-03	Tier 1
Q13620	CUL4B	26.28	25.98	8.22E-04	1.71E-02	3.06E-01	4.13E-02	Tier 1
Q01581; P54868	HMGCS1	24.00	23.55	1.12E-03	2.26E-02	4.50E-01	5.47E-03	Tier 1
Q9UHB6	LIMA1	23.15	22.81	1.65E-03	3.10E-02	3.38E-01	2.78E-02	Tier 1
Q9NVA2; Q14141	2011-09-01	24.46	24.12	1.93E-03	3.55E-02	3.33E-01	2.97E-02	Tier 1
Q9NZN4	EHD2	25.21	24.75	2.08E-03	3.79E-02	4.55E-01	5.04E-03	Tier 1
Q9BXS5; Q9Y6Q5	AP1M1	21.35	0.00	2.12E-03	3.80E-02	2.14E+01	0.00E+00	Tier 1
P17302	GJA1	21.10	0.00	2.21E-03	3.90E-02	2.11E+01	0.00E+00	Tier 1
P52292	KPNA2	22.75	21.88	3.23E-03	5.48E-02	8.77E-01	3.90E-07	Tier 2
P02511	CRYAB	22.45	20.03	3.41E-03	5.63E-02	2.42E+00	1.65E-42	Tier 2
P46013	MKI67	23.16	20.41	4.10E-03	6.60E-02	2.75E+00	3.18E-54	Tier 2
Q8IZ07	ANKRD13A	21.66	20.53	4.43E-03	6.82E-02	1.13E+00	1.09E-10	Tier 2
P43686	PSMC4	24.31	24.00	6.57E-03	9.09E-02	3.13E-01	3.82E-02	Tier 2
Q12983	BNIP3	19.78	18.87	7.06E-03	9.66E-02	9.10E-01	1.45E-07	Tier 2
P46060	RANGAP1	23.47	23.12	7.62E-03	1.02E-01	3.51E-01	2.36E-02	Tier 2
P30049	ATP5D	22.90	0.00	1.11E-02	1.43E-01	2.29E+01	0.00E+00	Tier 2
Q8N0X7	SPG20	21.30	0.00	1.55E-02	1.86E-01	2.13E+01	0.00E+00	Tier 2
P60953	CDC42	24.63	24.33	1.70E-02	1.90E-01	2.98E-01	4.55E-02	Tier 2
Q12846	STX4	21.02	20.53	1.76E-02	1.93E-01	4.82E-01	3.25E-03	Tier 2
Q9Y6G9	DYNC1LI1	21.37	20.97	1.88E-02	1.99E-01	3.96E-01	1.26E-02	Tier 2
Q9NR30	DDX21	23.35	22.68	2.35E-02	2.32E-01	6.68E-01	8.20E-05	Tier 2
Q13085; O00763	ACACA	21.84	21.23	2.40E-02	2.34E-01	6.05E-01	3.22E-04	Tier 2
Q86W92	PPFIBP1	21.01	0.00	2.69E-02	2.57E-01	2.10E+01	0.00E+00	Tier 2
P53367	ARFIP1	20.90	20.57	2.78E-02	2.62E-01	3.34E-01	2.92E-02	Tier 2
P49773	HINT1	23.94	23.57	3.41E-02	3.08E-01	3.69E-01	1.83E-02	Tier 2
Q9Y696	CLIC4	27.15	26.59	3.76E-02	3.28E-01	5.63E-01	7.47E-04	Tier 2
Q9NRX4	PHPT1	23.35	22.86	4.21E-02	3.39E-01	4.92E-01	2.73E-03	Tier 2
P20674	COX5A	22.68	0.00	4.32E-02	3.41E-01	2.27E+01	0.00E+00	Tier 2
Q8WXH0	SYNE2	24.94	23.94	4.43E-02	3.46E-01	1.01E+00	6.79E-09	Tier 2
Q9P2R7	SUCLA2	21.11	20.80	4.97E-02	3.76E-01	3.15E-01	3.71E-02	Tier 2
Q9DBG3; O35643	AP2B1	24.25	0.00	1.10E-02	8.45E-02	2.42E+01	0.00E+00	Tier 2
O08807	PRDX4	27.23	0.00	1.25E-02	8.74E-02	2.72E+01	0.00E+00	Tier 2
Q9R060	NUBP1	24.45	0.00	1.16E-02	8.74E-02	2.44E+01	0.00E+00	Tier 2
Q8BTS4	NUP54	24.14	0.00	1.25E-02	8.74E-02	2.41E+01	0.00E+00	Tier 2
Q8R4R6	NUP35	24.00	0.00	1.19E-02	8.74E-02	2.40E+01	0.00E+00	Tier 2
Q91Z49	FYTTD1	23.96	0.00	1.26E-02	8.74E-02	2.40E+01	0.00E+00	Tier 2
Q9D1H8	MRPL53	23.95	0.00	1.25E-02	8.74E-02	2.40E+01	0.00E+00	Tier 2
Q9D0N7	CHAF1B	23.73	0.00	1.21E-02	8.74E-02	2.37E+01	0.00E+00	Tier 2
Q8K3D3	SWI5	23.57	0.00	1.25E-02	8.74E-02	2.36E+01	0.00E+00	Tier 2
Q6ZPG2	WDR90	23.46	0.00	1.25E-02	8.74E-02	2.35E+01	0.00E+00	Tier 2
Q8VE47	UBA5	23.42	0.00	1.25E-02	8.74E-02	2.34E+01	0.00E+00	Tier 2
Q640Q5	PAN3	23.38	0.00	1.25E-02	8.74E-02	2.34E+01	0.00E+00	Tier 2
P52431	POLD1	23.10	0.00	1.28E-02	8.74E-02	2.31E+01	0.00E+00	Tier 2
Q9JI78	NGLY1	23.08	0.00	1.25E-02	8.74E-02	2.31E+01	0.00E+00	Tier 2
Q9EQW7	KIF13A	23.04	0.00	1.17E-02	8.74E-02	2.30E+01	0.00E+00	Tier 2
P97429	ANXA4	23.04	0.00	1.25E-02	8.74E-02	2.30E+01	0.00E+00	Tier 2
P30285	CDK4	23.02	0.00	1.22E-02	8.74E-02	2.30E+01	0.00E+00	Tier 2
Q8K2X3	OBFC1	22.87	0.00	1.25E-02	8.74E-02	2.29E+01	0.00E+00	Tier 2
Q9JLI8	SART3	22.06	0.00	1.27E-02	8.74E-02	2.21E+01	0.00E+00	Tier 2
Q9CZW4	ACSL3	23.65	0.00	1.33E-02	8.96E-02	2.36E+01	0.00E+00	Tier 2
Q8CEE6	PASK	26.23	23.21	2.51E-02	1.49E-01	3.02E+00	1.37E-07	Tier 2
Q8BH48	UBAP1	27.06	21.94	2.65E-02	1.55E-01	5.12E+00	1.21E-18	Tier 2
Q64331	MYO6	25.00	21.93	2.87E-02	1.66E-01	3.07E+00	8.05E-08	Tier 2
Q5DU05	CEP164	25.85	23.26	2.99E-02	1.71E-01	2.59E+00	4.93E-06	Tier 2
Q61194	PIK3C2A	23.83	22.01	3.21E-02	1.80E-01	1.82E+00	9.70E-04	Tier 2
Q7TQK4	EXOSC3	24.43	22.25	3.22E-02	1.80E-01	2.18E+00	1.02E-04	Tier 2
Q9WVM1	RACGAP1	25.46	23.45	3.25E-02	1.80E-01	2.01E+00	3.19E-04	Tier 2
Q8CGF6	WDR47	25.11	23.23	3.28E-02	1.81E-01	1.89E+00	6.62E-04	Tier 2
Q922Y1	UBXN1	25.42	23.61	3.39E-02	1.83E-01	1.81E+00	1.04E-03	Tier 2
Q9D281	FAM114A1	24.50	22.89	3.35E-02	1.83E-01	1.61E+00	3.00E-03	Tier 2
Q8VCW8	ACSF2	23.95	22.58	3.39E-02	1.83E-01	1.36E+00	1.02E-02	Tier 2
Q9JK48	SH3GLB1	24.47	0.00	3.43E-02	1.83E-01	2.45E+01	0.00E+00	Tier 2
Q3UIW5	RNF10	24.24	0.00	3.45E-02	1.83E-01	2.42E+01	0.00E+00	Tier 2
Q8VBT9	ASPSCR1	24.05	0.00	3.53E-02	1.83E-01	2.41E+01	0.00E+00	Tier 2
O88413	TULP3	23.75	0.00	3.53E-02	1.83E-01	2.38E+01	0.00E+00	Tier 2
P46737	BRCC3	23.60	0.00	3.51E-02	1.83E-01	2.36E+01	0.00E+00	Tier 2
Q8VCH8	UBXN4	23.32	0.00	3.45E-02	1.83E-01	2.33E+01	0.00E+00	Tier 2
A2ADY9; Q9DAF3	DDI2	29.91	25.32	3.47E-02	1.83E-01	4.58E+00	2.62E-15	Tier 2
Q8VC30	DAK	23.88	22.30	3.41E-02	1.83E-01	1.59E+00	3.46E-03	Tier 2
Q61425	HADH	23.68	22.17	3.44E-02	1.83E-01	1.50E+00	5.24E-03	Tier 2
Q8VDF2	UHRF1	24.09	22.60	3.49E-02	1.83E-01	1.49E+00	5.50E-03	Tier 2
P25799	NFKB1	23.91	0.00	3.61E-02	1.83E-01	2.39E+01	0.00E+00	Tier 2
Q9D1P0	MRPL13	23.76	0.00	3.63E-02	1.83E-01	2.38E+01	0.00E+00	Tier 2
P70271	PDLIM4	25.63	24.47	3.61E-02	1.83E-01	1.16E+00	2.47E-02	Tier 2
Q8C5L3	CNOT2	24.00	0.00	3.65E-02	1.84E-01	2.40E+01	0.00E+00	Tier 2
Q8K4Z5	SF3A1	24.04	0.00	3.72E-02	1.85E-01	2.40E+01	0.00E+00	Tier 2
Q8CIG8	PRMT5	23.61	0.00	3.72E-02	1.85E-01	2.36E+01	0.00E+00	Tier 2
P97305	NFATC3	24.17	22.86	3.73E-02	1.85E-01	1.30E+00	1.34E-02	Tier 2
Q4VGL6	RC3H1	24.65	0.00	3.86E-02	1.88E-01	2.46E+01	0.00E+00	Tier 2
Q8BYA0	TBCD	24.30	0.00	3.87E-02	1.88E-01	2.43E+01	0.00E+00	Tier 2
Q9D0K2	OXCT1	23.51	0.00	3.84E-02	1.88E-01	2.35E+01	0.00E+00	Tier 2
Q9QZK2	BCAR3	23.94	22.75	3.83E-02	1.88E-01	1.19E+00	2.20E-02	Tier 2
Q62087	PON3	23.12	0.00	4.00E-02	1.93E-01	2.31E+01	0.00E+00	Tier 2
Q8BIE6	FRMD4A	23.11	0.00	4.02E-02	1.94E-01	2.31E+01	0.00E+00	Tier 2
